# Supplementary material for: First Plastome Sequences of Two Endemic Taxa of Orbea Haw. from the Arabian Peninsula: Comparative Genomics and Phylogenetic Relationships Within the Tribe Ceropegieae (Asclepiadoideae, Apocynaceae)
Source: Biology (Basel). 2026 Jan 25;15(3):223. doi: 10.3390/biology15030223 (PMC12896904; doi:10.3390/biology15030223)
Supplement: Supplementary file 1 [file biology-15-00223-s001.zip]

Archive with 7 entries (7 files):
- Figures S1,S2,S3,S4.pdf
- Table S1.xlsx
- Table S2.xlsx
- Table S3.xlsx
- Table S4.xlsx
- Table S5.xlsx
- Table S6.xlsx
