# Supplementary material for: First Plastome Sequences of Two Endemic Taxa of Orbea Haw. from the Arabian Peninsula: Comparative Genomics and Phylogenetic Relationships Within the Tribe Ceropegieae (Asclepiadoideae, Apocynaceae)
Source: Biology (Basel). 2026 Jan 25;15(3):223. doi: 10.3390/biology15030223 (PMC12896904; doi:10.3390/biology15030223)
Supplement: Supplementary file 1 [file biology-15-00223-s001.zip › Table S1.xlsx]

## Sheet: Sheet1
Table S1. Tracing the taxonomic history of Orbea species recorded in the Arabian Peninsula, spanning the period from 1896 to 2017. Red-shaded cells mark the first recorded occurrence of each species
Accepted names according to the Plants of the World Online (POWO)	Deflers in Bull. Soc. Bot. France 43: 117 (1896) Stapelia	N.E.Br. in Bull. Misc. Inform. Kew 1894: 335 (1894) Caralluma	A.Berger in Stapel. & Klein.: 115 (1910) Caralluma	O.Schwartz in Mitt. Inst. Allg. Bot. Hamburg 10: 195 (1939) Caralluma	Lavranos in J. S. African Bot. 28: 209 (1962) Caralluma	Lavranos in J. S. African Bot. 29: 103 (1963) Caralluma	Lavranos & Bilaidi in Cact. Succ. J. (Los Angeles) 43: 207 (1971) Stultitia	M.G.Gilbert in Bradleya 8: 23 (1990) Pachycymbium	Plowes in Excelsa 16: 115 (1994) Angolluma	Bruyns in Aloë 37: 73 (2000) Orbea	Bruyns in Syst. Bot. Monogr. 63: 50 (2002) Orbea	Albers, F. & Meve, U. (eds.) (2002). Orbea	Plowes in Excelsa 21: 13 (2007) Angolluma	Raffaelli, Mosti & Tardelli in Webbia 63: 162 (2008) Orbea	Meve in Asklepios 105: 20 (2009) Orbea	Raffaelli, Mosti & Tardelli in Asklepios 110 (2011) Orbea	Plowes in Asklepios 116: 7 (2013) Angolluma	Bruyns in S. African J. Bot. 112: 427 (2017) Ceropegia
Orbea araysiana (Lavranos & Bilaidi) Bruyns							S. araysiana Lavranos & Bilaidi	P. araysianum (Lavranos & Bilaidi) M.G.Gilbert	A. araysiana (Lavranos & Bilaidi) Plowes	Orbea araysiana (Lavranos & Bilaidi) Bruyns		Orbea araysiana (Lavranos & Bilaidi) Bruyns						Ceropegia araysiana (Lavranos & Bilaidi) Bruyns
Orbea chrysostephana (Deflers) Bruyns	S. chrysostephana Deflers		C. chrysostephana (Deflers) A.Berger					P. chrysostephanum (Deflers) M.G.Gilbert	A. chrysostephana (Deflers) Plowes	Orbea chrysostephana (Deflers) Bruyns		Orbea chrysostephana (Deflers) Bruyns						Ceropegia chrysostephana (Deflers) Bruyns
Orbea cucullata (Plowes) Meve													A. cucullata Plowes		Orbea cucullata (Plowes) Meve		A. cucullata Plowes
Orbea deflersiana (Lavranos) Bruyns						C. deflersiana Lavranos		P. deflersianum (Lavranos) M.G.Gilbert	A. deflersiana (Lavranos) Plowes	Orbea deflersiana (Lavranos) Bruyns		Orbea deflersiana (Lavranos) Bruyns						Ceropegia deflersiana (Lavranos) Bruyns
Orbea fenestrata (Plowes) Meve													A. fenestrata Plowes		Orbea fenestrata (Plowes) Meve		A. fenestrata Plowes
Orbea luntii (N.E.Br.) Bruyns O		C. luntii N.E.Br.						P. luntii (N.E.Br.) M.G.Gilbert	A. luntii (N.E.Br.) Plowes	Orbea luntii (N.E.Br.) Bruyns		Orbea luntii (N.E.Br.) Bruyns						Ceropegia luntii (N.E. Br.) Bruyns
Orbea nardii Raffaelli, Mosti & Tardelli														Orbea nardii Raffaelli, Mosti & Tardelli	Orbea parviloba (Bruyns) Meve	Orbea nardii Raffaelli, Mosti & Tardelli
Orbea parviloba (Bruyns) Meve										Orbea wissmannii var. parviloba		Orbea wissmannii var. parviloba			Orbea parviloba (Bruyns) Meve	Orbea wissmannii subsp. parviloba	A. parviloba (Bruyns) Plowes	Ceropegia wissmannii subsp. parviloba (O. Schwartz) Bruyns
Orbea sprengeri subsp. commutata (A.Berger) Bruyns			C. commutata A.Berger					P. commutatum (A.Berger)	A. commutata (A.Berger) Plowes		Orbea sprengeri subsp. commutata (A.Berger) Bruyns	Orbea commutata						Ceropegia sprengeri subsp. commutata (A. Berger) Bruyns
									A. commutata subsp. sheilae Plowes		Orbea sprengeri subsp. commutata	Orbea commutata					A. sheilae (Plowes) Plowes
Orbea wissmannii (O.Schwartz) Bruyns				C.wissmannii O.Schwartz i				P. wissmannii (O.Schwartz) M.G.Gilbert	A. wissmannii (O.Schwartz) Plowes	Orbea wissmannii (O.Schwartz) Bruyns		√				Orbea wissmannii subsp. wissmannii		Ceropegia wissmannii (O. Schwartz) Bruyns
Orbea wissmannii var. wissmannii					C. meintjesiana Lavran			P. meintjesianum (Lavranos) M.G.Gilbert			Orbea wissmannii var. wissmannii	Orbea wissmannii var. wissmannii						Ceropegia wissmannii subsp. wissmannii
Orbea wissmannii var. eremastrum (O.Schwartz) Bruyns				C. eremastrum O.Schwartz				P. eremastrum (O.Schwartz) M.G.Gilbert	A. eremastrum (O.Schwartz) Plowes	Orbea wissmannii var. eremastrum (O.Schwartz) Bruyns		√				Orbea wissmannii subsp. eremastrum
