# Supplementary material for: First Plastome Sequences of Two Endemic Taxa of Orbea Haw. from the Arabian Peninsula: Comparative Genomics and Phylogenetic Relationships Within the Tribe Ceropegieae (Asclepiadoideae, Apocynaceae)
Source: Biology (Basel). 2026 Jan 25;15(3):223. doi: 10.3390/biology15030223 (PMC12896904; doi:10.3390/biology15030223)
Supplement: Supplementary file 1 [file biology-15-00223-s001.zip › Table S2.xlsx]

## Sheet: Sheet1
Table S2. Putative preferred codons in the Ceropegieae chloroplast genomes. RSCU = relative synonymous codon usage.
Orbea wissmannii var. eremastrum			Orbea sprengeri subsp. Commutata			Orbea variegata			Huernia keniensis			Duvalia velutina			Monolluma quadrangula			Desmidorchis penicillata			Desmidorchis retrospiciens			Ceropegia dolichophylla			Ceropegia nilotica			Ceropegia longifolia			Ceropegia sunhangiana			Heterostemma oblongifolium			Leptadenia pyrotechnica			Pentasachme caudatum
Codon(Amino Acid)	Count	RSCU	Codon(Amino Acid)	Count	RSCU	Codon(Amino Acid)	Count	RSCU	Codon(Amino Acid)	Count	RSCU	Codon(Amino Acid)	Count	RSCU	Codon(Amino Acid)	Count	RSCU	Codon(Amino Acid)	Count	RSCU	Codon(Amino Acid)	Count	RSCU	Codon(Amino Acid)	Count	RSCU	Codon(Amino Acid)	Count	RSCU	Codon(Amino Acid)	Count	RSCU	Codon(Amino Acid)	Count	RSCU	Codon(Amino Acid)	Count	RSCU	Codon(Amino Acid)	Count	RSCU	Codon(Amino Acid)	Count	RSCU
UUU(F)	2529	1.26	UUU(F)	2370	1.2	UUU(F)	2316	1.23	UUU(F)	2329	1.27	UUU(F)	2372	1.25	UUU(F)	2309	1.23	UUU(F)	2387	1.25	UUU(F)	2379	1.25	UUU(F)	2332	1.21	UUU(F)	2351	1.22	UUU(F)	2249	1.21	UUU(F)	2304	1.23	UUU(F)	2401	1.24	UUU(F)	2374	1.25	UUU(F)	2238	1.21
UUC(F)	1474	0.74	UUC(F)	1590	0.8	UUC(F)	1454	0.77	UUC(F)	1335	0.73	UUC(F)	1431	0.75	UUC(F)	1450	0.77	UUC(F)	1447	0.75	UUC(F)	1415	0.75	UUC(F)	1509	0.79	UUC(F)	1505	0.78	UUC(F)	1464	0.79	UUC(F)	1450	0.77	UUC(F)	1466	0.76	UUC(F)	1417	0.75	UUC(F)	1455	0.79
UUA(L)	1404	1.47	UUA(L)	1222	1.35	UUA(L)	1251	1.38	UUA(L)	1151	1.29	UUA(L)	1146	1.28	UUA(L)	1248	1.39	UUA(L)	1214	1.29	UUA(L)	1240	1.32	UUA(L)	1167	1.32	UUA(L)	1183	1.36	UUA(L)	1290	1.41	UUA(L)	1238	1.43	UUA(L)	1264	1.47	UUA(L)	1342	1.42	UUA(L)	1174	1.31
UUG(L)	1152	1.2	UUG(L)	1169	1.29	UUG(L)	1121	1.24	UUG(L)	1075	1.2	UUG(L)	1110	1.24	UUG(L)	1075	1.2	UUG(L)	1117	1.19	UUG(L)	1142	1.22	UUG(L)	1109	1.26	UUG(L)	1054	1.21	UUG(L)	1098	1.2	UUG(L)	1053	1.22	UUG(L)	1031	1.2	UUG(L)	1065	1.13	UUG(L)	1092	1.22
CUU(L)	1213	1.27	CUU(L)	1100	1.21	CUU(L)	1100	1.22	CUU(L)	1104	1.24	CUU(L)	1158	1.29	CUU(L)	1129	1.26	CUU(L)	1146	1.22	CUU(L)	1173	1.25	CUU(L)	1123	1.27	CUU(L)	1088	1.25	CUU(L)	1094	1.19	CUU(L)	1076	1.25	CUU(L)	1086	1.26	CUU(L)	1208	1.28	CUU(L)	1132	1.27
CUC(L)	651	0.68	CUC(L)	654	0.72	CUC(L)	649	0.72	CUC(L)	659	0.74	CUC(L)	685	0.76	CUC(L)	638	0.71	CUC(L)	696	0.74	CUC(L)	648	0.69	CUC(L)	692	0.78	CUC(L)	659	0.76	CUC(L)	666	0.73	CUC(L)	585	0.68	CUC(L)	659	0.77	CUC(L)	671	0.71	CUC(L)	677	0.76
CUA(L)	841	0.88	CUA(L)	822	0.91	CUA(L)	829	0.92	CUA(L)	889	0.99	CUA(L)	815	0.91	CUA(L)	812	0.9	CUA(L)	956	1.02	CUA(L)	921	0.98	CUA(L)	725	0.82	CUA(L)	782	0.9	CUA(L)	883	0.96	CUA(L)	794	0.92	CUA(L)	711	0.83	CUA(L)	907	0.96	CUA(L)	817	0.91
CUG(L)	484	0.51	CUG(L)	467	0.52	CUG(L)	480	0.53	CUG(L)	483	0.54	CUG(L)	465	0.52	CUG(L)	491	0.55	CUG(L)	512	0.54	CUG(L)	514	0.55	CUG(L)	478	0.54	CUG(L)	470	0.54	CUG(L)	467	0.51	CUG(L)	436	0.5	CUG(L)	408	0.47	CUG(L)	473	0.5	CUG(L)	467	0.52
AUU(I)	2012	1.27	AUU(I)	1854	1.23	AUU(I)	1793	1.23	AUU(I)	1807	1.23	AUU(I)	1919	1.29	AUU(I)	1815	1.25	AUU(I)	1792	1.23	AUU(I)	1796	1.23	AUU(I)	1864	1.25	AUU(I)	1832	1.22	AUU(I)	1831	1.25	AUU(I)	1830	1.28	AUU(I)	2028	1.28	AUU(I)	1796	1.21	AUU(I)	1837	1.19
AUC(I)	1035	0.65	AUC(I)	1090	0.72	AUC(I)	1013	0.7	AUC(I)	1066	0.72	AUC(I)	1037	0.7	AUC(I)	1049	0.72	AUC(I)	1045	0.72	AUC(I)	1037	0.71	AUC(I)	1112	0.74	AUC(I)	1100	0.74	AUC(I)	966	0.66	AUC(I)	1003	0.7	AUC(I)	1035	0.66	AUC(I)	1033	0.69	AUC(I)	1158	0.75
AUA(I)	1694	1.07	AUA(I)	1592	1.05	AUA(I)	1560	1.07	AUA(I)	1551	1.05	AUA(I)	1496	1.01	AUA(I)	1485	1.02	AUA(I)	1520	1.05	AUA(I)	1565	1.07	AUA(I)	1514	1.01	AUA(I)	1556	1.04	AUA(I)	1610	1.1	AUA(I)	1472	1.03	AUA(I)	1673	1.06	AUA(I)	1636	1.1	AUA(I)	1628	1.06
AUG(M)	902	1	AUG(M)	847	1	AUG(M)	848	1	AUG(M)	813	1	AUG(M)	800	1	AUG(M)	812	1	AUG(M)	834	1	AUG(M)	849	1	AUG(M)	804	1	AUG(M)	825	1	AUG(M)	874	1	AUG(M)	828	1	AUG(M)	821	1	AUG(M)	769	1	AUG(M)	813	1
GUU(V)	878	1.37	GUU(V)	763	1.29	GUU(V)	803	1.34	GUU(V)	811	1.39	GUU(V)	812	1.41	GUU(V)	818	1.39	GUU(V)	799	1.34	GUU(V)	770	1.36	GUU(V)	803	1.35	GUU(V)	809	1.36	GUU(V)	841	1.38	GUU(V)	836	1.41	GUU(V)	796	1.34	GUU(V)	876	1.39	GUU(V)	771	1.29
GUC(V)	476	0.74	GUC(V)	456	0.77	GUC(V)	427	0.71	GUC(V)	448	0.77	GUC(V)	443	0.77	GUC(V)	446	0.76	GUC(V)	427	0.71	GUC(V)	417	0.74	GUC(V)	461	0.77	GUC(V)	449	0.76	GUC(V)	434	0.71	GUC(V)	429	0.72	GUC(V)	474	0.8	GUC(V)	441	0.7	GUC(V)	505	0.85
GUA(V)	782	1.22	GUA(V)	743	1.25	GUA(V)	692	1.16	GUA(V)	637	1.09	GUA(V)	657	1.14	GUA(V)	673	1.15	GUA(V)	738	1.23	GUA(V)	661	1.17	GUA(V)	686	1.15	GUA(V)	697	1.17	GUA(V)	713	1.17	GUA(V)	722	1.22	GUA(V)	710	1.19	GUA(V)	782	1.24	GUA(V)	643	1.08
GUG(V)	424	0.66	GUG(V)	412	0.69	GUG(V)	468	0.78	GUG(V)	439	0.75	GUG(V)	399	0.69	GUG(V)	412	0.7	GUG(V)	428	0.72	GUG(V)	411	0.73	GUG(V)	434	0.73	GUG(V)	423	0.71	GUG(V)	450	0.74	GUG(V)	384	0.65	GUG(V)	398	0.67	GUG(V)	414	0.66	GUG(V)	464	0.78
UCU(S)	1180	1.39	UCU(S)	1115	1.39	UCU(S)	1201	1.45	UCU(S)	1103	1.34	UCU(S)	1164	1.46	UCU(S)	1231	1.48	UCU(S)	1009	1.32	UCU(S)	1094	1.36	UCU(S)	1080	1.37	UCU(S)	1155	1.42	UCU(S)	1201	1.45	UCU(S)	1288	1.53	UCU(S)	1220	1.45	UCU(S)	1147	1.48	UCU(S)	1116	1.43
UCC(S)	941	1.11	UCC(S)	940	1.17	UCC(S)	932	1.13	UCC(S)	916	1.11	UCC(S)	849	1.07	UCC(S)	947	1.14	UCC(S)	860	1.13	UCC(S)	913	1.13	UCC(S)	905	1.15	UCC(S)	946	1.16	UCC(S)	902	1.09	UCC(S)	977	1.16	UCC(S)	923	1.1	UCC(S)	893	1.15	UCC(S)	907	1.16
UCA(S)	1031	1.22	UCA(S)	880	1.09	UCA(S)	926	1.12	UCA(S)	998	1.21	UCA(S)	871	1.09	UCA(S)	1029	1.24	UCA(S)	911	1.19	UCA(S)	903	1.12	UCA(S)	850	1.08	UCA(S)	909	1.12	UCA(S)	968	1.17	UCA(S)	1002	1.19	UCA(S)	988	1.17	UCA(S)	980	1.26	UCA(S)	861	1.1
UCG(S)	683	0.81	UCG(S)	629	0.78	UCG(S)	653	0.79	UCG(S)	679	0.83	UCG(S)	622	0.78	UCG(S)	622	0.75	UCG(S)	620	0.81	UCG(S)	689	0.86	UCG(S)	664	0.84	UCG(S)	640	0.79	UCG(S)	671	0.81	UCG(S)	650	0.77	UCG(S)	671	0.8	UCG(S)	586	0.75	UCG(S)	625	0.8
CCU(P)	777	1.1	CCU(P)	672	1.02	CCU(P)	666	1.02	CCU(P)	703	1.07	CCU(P)	691	1.04	CCU(P)	690	1.03	CCU(P)	676	1.03	CCU(P)	646	1	CCU(P)	702	1.07	CCU(P)	680	1.04	CCU(P)	673	1.01	CCU(P)	679	1.04	CCU(P)	729	1.12	CCU(P)	686	1.06	CCU(P)	710	1.1
CCC(P)	748	1.06	CCC(P)	687	1.05	CCC(P)	721	1.11	CCC(P)	698	1.07	CCC(P)	717	1.08	CCC(P)	729	1.09	CCC(P)	711	1.08	CCC(P)	721	1.12	CCC(P)	703	1.07	CCC(P)	704	1.08	CCC(P)	720	1.08	CCC(P)	709	1.09	CCC(P)	676	1.04	CCC(P)	682	1.05	CCC(P)	685	1.06
CCA(P)	794	1.13	CCA(P)	793	1.21	CCA(P)	751	1.15	CCA(P)	759	1.16	CCA(P)	797	1.2	CCA(P)	781	1.17	CCA(P)	783	1.19	CCA(P)	747	1.16	CCA(P)	755	1.15	CCA(P)	738	1.13	CCA(P)	800	1.2	CCA(P)	738	1.13	CCA(P)	760	1.17	CCA(P)	768	1.18	CCA(P)	716	1.11
CCG(P)	503	0.71	CCG(P)	472	0.72	CCG(P)	470	0.72	CCG(P)	460	0.7	CCG(P)	446	0.67	CCG(P)	470	0.7	CCG(P)	467	0.71	CCG(P)	469	0.73	CCG(P)	463	0.71	CCG(P)	486	0.75	CCG(P)	466	0.7	CCG(P)	476	0.73	CCG(P)	440	0.68	CCG(P)	458	0.71	CCG(P)	476	0.74
ACU(T)	771	1.22	ACU(T)	663	1.16	ACU(T)	687	1.14	ACU(T)	648	1.13	ACU(T)	678	1.18	ACU(T)	659	1.15	ACU(T)	641	1.16	ACU(T)	657	1.13	ACU(T)	645	1.09	ACU(T)	684	1.15	ACU(T)	665	1.13	ACU(T)	703	1.18	ACU(T)	748	1.23	ACU(T)	613	1.11	ACU(T)	639	1.11
ACC(T)	610	0.97	ACC(T)	609	1.07	ACC(T)	641	1.06	ACC(T)	575	1.01	ACC(T)	572	1	ACC(T)	591	1.04	ACC(T)	576	1.04	ACC(T)	594	1.02	ACC(T)	602	1.02	ACC(T)	589	0.99	ACC(T)	613	1.05	ACC(T)	631	1.06	ACC(T)	614	1.01	ACC(T)	580	1.05	ACC(T)	586	1.02
ACA(T)	744	1.18	ACA(T)	613	1.07	ACA(T)	698	1.16	ACA(T)	684	1.2	ACA(T)	673	1.17	ACA(T)	659	1.15	ACA(T)	645	1.17	ACA(T)	701	1.2	ACA(T)	686	1.16	ACA(T)	711	1.19	ACA(T)	691	1.18	ACA(T)	687	1.16	ACA(T)	700	1.15	ACA(T)	661	1.2	ACA(T)	666	1.16
ACG(T)	396	0.63	ACG(T)	399	0.7	ACG(T)	384	0.64	ACG(T)	379	0.66	ACG(T)	376	0.65	ACG(T)	374	0.66	ACG(T)	350	0.63	ACG(T)	384	0.66	ACG(T)	428	0.73	ACG(T)	398	0.67	ACG(T)	376	0.64	ACG(T)	356	0.6	ACG(T)	366	0.6	ACG(T)	347	0.63	ACG(T)	402	0.7
GCU(A)	660	1.41	GCU(A)	536	1.29	GCU(A)	502	1.22	GCU(A)	515	1.29	GCU(A)	530	1.27	GCU(A)	548	1.31	GCU(A)	486	1.18	GCU(A)	491	1.24	GCU(A)	506	1.25	GCU(A)	515	1.27	GCU(A)	489	1.2	GCU(A)	549	1.28	GCU(A)	600	1.36	GCU(A)	557	1.3	GCU(A)	476	1.22
GCC(A)	387	0.83	GCC(A)	407	0.98	GCC(A)	403	0.98	GCC(A)	358	0.9	GCC(A)	389	0.93	GCC(A)	380	0.91	GCC(A)	405	0.98	GCC(A)	373	0.94	GCC(A)	399	0.98	GCC(A)	373	0.92	GCC(A)	404	1	GCC(A)	418	0.98	GCC(A)	407	0.92	GCC(A)	404	0.94	GCC(A)	390	1
GCA(A)	515	1.1	GCA(A)	431	1.03	GCA(A)	471	1.14	GCA(A)	432	1.08	GCA(A)	453	1.08	GCA(A)	466	1.11	GCA(A)	476	1.16	GCA(A)	432	1.09	GCA(A)	440	1.08	GCA(A)	436	1.08	GCA(A)	443	1.09	GCA(A)	477	1.11	GCA(A)	476	1.08	GCA(A)	477	1.11	GCA(A)	393	1.01
GCG(A)	307	0.66	GCG(A)	292	0.7	GCG(A)	275	0.67	GCG(A)	293	0.73	GCG(A)	300	0.72	GCG(A)	283	0.68	GCG(A)	279	0.68	GCG(A)	293	0.74	GCG(A)	278	0.69	GCG(A)	294	0.73	GCG(A)	288	0.71	GCG(A)	270	0.63	GCG(A)	288	0.65	GCG(A)	278	0.65	GCG(A)	297	0.76
UAU(Y)	1678	1.41	UAU(Y)	1493	1.35	UAU(Y)	1475	1.34	UAU(Y)	1479	1.35	UAU(Y)	1457	1.35	UAU(Y)	1481	1.35	UAU(Y)	1550	1.34	UAU(Y)	1597	1.35	UAU(Y)	1494	1.33	UAU(Y)	1450	1.34	UAU(Y)	1426	1.34	UAU(Y)	1477	1.36	UAU(Y)	1616	1.4	UAU(Y)	1657	1.39	UAU(Y)	1479	1.33
UAC(Y)	696	0.59	UAC(Y)	725	0.65	UAC(Y)	732	0.66	UAC(Y)	715	0.65	UAC(Y)	697	0.65	UAC(Y)	711	0.65	UAC(Y)	757	0.66	UAC(Y)	765	0.65	UAC(Y)	761	0.67	UAC(Y)	718	0.66	UAC(Y)	709	0.66	UAC(Y)	703	0.64	UAC(Y)	700	0.6	UAC(Y)	727	0.61	UAC(Y)	746	0.67
UAA(*)	1333	1.26	UAA(*)	1325	1.31	UAA(*)	1257	1.27	UAA(*)	1240	1.2	UAA(*)	1184	1.22	UAA(*)	1243	1.22	UAA(*)	1321	1.23	UAA(*)	1239	1.24	UAA(*)	1351	1.27	UAA(*)	1148	1.16	UAA(*)	1222	1.24	UAA(*)	1159	1.14	UAA(*)	1266	1.23	UAA(*)	1230	1.19	UAA(*)	1268	1.22
UAG(*)	807	0.76	UAG(*)	781	0.77	UAG(*)	822	0.83	UAG(*)	844	0.82	UAG(*)	789	0.81	UAG(*)	797	0.78	UAG(*)	923	0.86	UAG(*)	850	0.85	UAG(*)	872	0.82	UAG(*)	848	0.86	UAG(*)	785	0.8	UAG(*)	824	0.81	UAG(*)	774	0.75	UAG(*)	875	0.85	UAG(*)	910	0.88
CAU(H)	943	1.41	CAU(H)	915	1.4	CAU(H)	953	1.43	CAU(H)	936	1.4	CAU(H)	960	1.43	CAU(H)	895	1.41	CAU(H)	966	1.4	CAU(H)	1004	1.43	CAU(H)	917	1.4	CAU(H)	909	1.4	CAU(H)	852	1.38	CAU(H)	873	1.38	CAU(H)	855	1.39	CAU(H)	917	1.42	CAU(H)	916	1.38
CAC(H)	391	0.59	CAC(H)	390	0.6	CAC(H)	379	0.57	CAC(H)	397	0.6	CAC(H)	386	0.57	CAC(H)	374	0.59	CAC(H)	410	0.6	CAC(H)	397	0.57	CAC(H)	392	0.6	CAC(H)	394	0.6	CAC(H)	387	0.62	CAC(H)	388	0.62	CAC(H)	376	0.61	CAC(H)	379	0.58	CAC(H)	407	0.62
CAA(Q)	1141	1.4	CAA(Q)	1064	1.37	CAA(Q)	1076	1.37	CAA(Q)	1060	1.39	CAA(Q)	1135	1.4	CAA(Q)	1043	1.36	CAA(Q)	1103	1.35	CAA(Q)	1231	1.4	CAA(Q)	1109	1.39	CAA(Q)	1135	1.4	CAA(Q)	1046	1.38	CAA(Q)	1064	1.39	CAA(Q)	1021	1.43	CAA(Q)	1066	1.36	CAA(Q)	1036	1.4
CAG(Q)	492	0.6	CAG(Q)	494	0.63	CAG(Q)	490	0.63	CAG(Q)	469	0.61	CAG(Q)	492	0.6	CAG(Q)	487	0.64	CAG(Q)	529	0.65	CAG(Q)	531	0.6	CAG(Q)	484	0.61	CAG(Q)	482	0.6	CAG(Q)	467	0.62	CAG(Q)	468	0.61	CAG(Q)	411	0.57	CAG(Q)	500	0.64	CAG(Q)	448	0.6
AAU(N)	1970	1.42	AAU(N)	1839	1.4	AAU(N)	1840	1.39	AAU(N)	1757	1.35	AAU(N)	1908	1.4	AAU(N)	1839	1.4	AAU(N)	1806	1.37	AAU(N)	1836	1.4	AAU(N)	1820	1.36	AAU(N)	1854	1.39	AAU(N)	1857	1.39	AAU(N)	1859	1.4	AAU(N)	1874	1.4	AAU(N)	1824	1.4	AAU(N)	1775	1.4
AAC(N)	795	0.58	AAC(N)	796	0.6	AAC(N)	799	0.61	AAC(N)	842	0.65	AAC(N)	820	0.6	AAC(N)	793	0.6	AAC(N)	832	0.63	AAC(N)	795	0.6	AAC(N)	849	0.64	AAC(N)	820	0.61	AAC(N)	814	0.61	AAC(N)	798	0.6	AAC(N)	794	0.6	AAC(N)	786	0.6	AAC(N)	758	0.6
AAA(K)	2459	1.37	AAA(K)	2294	1.34	AAA(K)	2248	1.33	AAA(K)	2185	1.34	AAA(K)	2186	1.33	AAA(K)	2291	1.35	AAA(K)	2222	1.33	AAA(K)	2155	1.33	AAA(K)	2202	1.32	AAA(K)	2259	1.35	AAA(K)	2261	1.36	AAA(K)	2312	1.39	AAA(K)	2231	1.35	AAA(K)	2201	1.35	AAA(K)	2082	1.31
AAG(K)	1122	0.63	AAG(K)	1136	0.66	AAG(K)	1143	0.67	AAG(K)	1065	0.66	AAG(K)	1100	0.67	AAG(K)	1107	0.65	AAG(K)	1122	0.67	AAG(K)	1082	0.67	AAG(K)	1126	0.68	AAG(K)	1093	0.65	AAG(K)	1071	0.64	AAG(K)	1026	0.61	AAG(K)	1081	0.65	AAG(K)	1054	0.65	AAG(K)	1103	0.69
GAU(D)	1184	1.42	GAU(D)	1091	1.39	GAU(D)	1121	1.45	GAU(D)	1056	1.43	GAU(D)	1113	1.41	GAU(D)	1120	1.42	GAU(D)	1064	1.42	GAU(D)	1163	1.44	GAU(D)	1052	1.41	GAU(D)	1008	1.38	GAU(D)	1138	1.42	GAU(D)	1125	1.42	GAU(D)	1050	1.41	GAU(D)	1107	1.42	GAU(D)	1004	1.42
GAC(D)	481	0.58	GAC(D)	475	0.61	GAC(D)	430	0.55	GAC(D)	426	0.57	GAC(D)	466	0.59	GAC(D)	455	0.58	GAC(D)	435	0.58	GAC(D)	456	0.56	GAC(D)	445	0.59	GAC(D)	456	0.62	GAC(D)	463	0.58	GAC(D)	463	0.58	GAC(D)	443	0.59	GAC(D)	448	0.58	GAC(D)	406	0.58
GAA(E)	1466	1.38	GAA(E)	1338	1.35	GAA(E)	1342	1.33	GAA(E)	1294	1.35	GAA(E)	1427	1.38	GAA(E)	1389	1.38	GAA(E)	1351	1.36	GAA(E)	1434	1.35	GAA(E)	1333	1.35	GAA(E)	1341	1.35	GAA(E)	1390	1.37	GAA(E)	1463	1.41	GAA(E)	1406	1.37	GAA(E)	1453	1.38	GAA(E)	1290	1.37
GAG(E)	662	0.62	GAG(E)	641	0.65	GAG(E)	669	0.67	GAG(E)	626	0.65	GAG(E)	648	0.62	GAG(E)	626	0.62	GAG(E)	630	0.64	GAG(E)	694	0.65	GAG(E)	640	0.65	GAG(E)	644	0.65	GAG(E)	639	0.63	GAG(E)	615	0.59	GAG(E)	645	0.63	GAG(E)	652	0.62	GAG(E)	590	0.63
UGU(C)	700	1.2	UGU(C)	657	1.14	UGU(C)	645	1.2	UGU(C)	678	1.18	UGU(C)	680	1.2	UGU(C)	663	1.18	UGU(C)	681	1.16	UGU(C)	678	1.19	UGU(C)	672	1.17	UGU(C)	689	1.17	UGU(C)	662	1.16	UGU(C)	683	1.16	UGU(C)	722	1.24	UGU(C)	667	1.2	UGU(C)	672	1.15
UGC(C)	467	0.8	UGC(C)	496	0.86	UGC(C)	427	0.8	UGC(C)	475	0.82	UGC(C)	454	0.8	UGC(C)	463	0.82	UGC(C)	495	0.84	UGC(C)	465	0.81	UGC(C)	480	0.83	UGC(C)	486	0.83	UGC(C)	482	0.84	UGC(C)	496	0.84	UGC(C)	444	0.76	UGC(C)	441	0.8	UGC(C)	496	0.85
UGA(*)	1027	0.97	UGA(*)	919	0.91	UGA(*)	886	0.9	UGA(*)	1019	0.99	UGA(*)	935	0.96	UGA(*)	1010	0.99	UGA(*)	969	0.9	UGA(*)	907	0.91	UGA(*)	969	0.91	UGA(*)	970	0.98	UGA(*)	942	0.96	UGA(*)	1057	1.04	UGA(*)	1048	1.02	UGA(*)	1000	0.97	UGA(*)	940	0.9
UGG(W)	696	1	UGG(W)	689	1	UGG(W)	718	1	UGG(W)	701	1	UGG(W)	715	1	UGG(W)	705	1	UGG(W)	700	1	UGG(W)	725	1	UGG(W)	701	1	UGG(W)	730	1	UGG(W)	688	1	UGG(W)	681	1	UGG(W)	660	1	UGG(W)	662	1	UGG(W)	704	1
CGU(R)	436	0.72	CGU(R)	379	0.65	CGU(R)	408	0.69	CGU(R)	425	0.7	CGU(R)	441	0.72	CGU(R)	414	0.69	CGU(R)	418	0.7	CGU(R)	417	0.72	CGU(R)	390	0.66	CGU(R)	412	0.7	CGU(R)	441	0.76	CGU(R)	439	0.73	CGU(R)	413	0.71	CGU(R)	412	0.71	CGU(R)	375	0.65
CGC(R)	327	0.54	CGC(R)	290	0.5	CGC(R)	305	0.52	CGC(R)	305	0.5	CGC(R)	318	0.52	CGC(R)	296	0.49	CGC(R)	313	0.52	CGC(R)	287	0.49	CGC(R)	310	0.53	CGC(R)	282	0.48	CGC(R)	305	0.52	CGC(R)	308	0.51	CGC(R)	283	0.49	CGC(R)	303	0.52	CGC(R)	270	0.47
CGA(R)	652	1.07	CGA(R)	598	1.03	CGA(R)	610	1.03	CGA(R)	618	1.02	CGA(R)	637	1.04	CGA(R)	646	1.08	CGA(R)	640	1.07	CGA(R)	609	1.05	CGA(R)	617	1.05	CGA(R)	641	1.09	CGA(R)	600	1.03	CGA(R)	655	1.09	CGA(R)	655	1.13	CGA(R)	615	1.06	CGA(R)	624	1.08
CGG(R)	428	0.7	CGG(R)	424	0.73	CGG(R)	485	0.82	CGG(R)	458	0.76	CGG(R)	468	0.77	CGG(R)	459	0.76	CGG(R)	472	0.79	CGG(R)	478	0.82	CGG(R)	430	0.73	CGG(R)	440	0.75	CGG(R)	447	0.77	CGG(R)	417	0.7	CGG(R)	384	0.66	CGG(R)	460	0.79	CGG(R)	458	0.8
AGU(S)	762	0.9	AGU(S)	712	0.89	AGU(S)	722	0.87	AGU(S)	718	0.87	AGU(S)	725	0.91	AGU(S)	683	0.82	AGU(S)	680	0.89	AGU(S)	714	0.89	AGU(S)	694	0.88	AGU(S)	712	0.88	AGU(S)	693	0.84	AGU(S)	660	0.78	AGU(S)	750	0.89	AGU(S)	607	0.78	AGU(S)	697	0.89
AGC(S)	481	0.57	AGC(S)	547	0.68	AGC(S)	533	0.64	AGC(S)	523	0.64	AGC(S)	552	0.69	AGC(S)	484	0.58	AGC(S)	501	0.66	AGC(S)	514	0.64	AGC(S)	542	0.69	AGC(S)	517	0.64	AGC(S)	534	0.64	AGC(S)	490	0.58	AGC(S)	500	0.59	AGC(S)	452	0.58	AGC(S)	488	0.62
AGA(R)	1169	1.92	AGA(R)	1130	1.94	AGA(R)	1034	1.75	AGA(R)	1142	1.89	AGA(R)	1121	1.84	AGA(R)	1158	1.93	AGA(R)	1058	1.77	AGA(R)	1046	1.8	AGA(R)	1078	1.83	AGA(R)	1121	1.91	AGA(R)	1052	1.8	AGA(R)	1144	1.91	AGA(R)	1115	1.92	AGA(R)	1075	1.86	AGA(R)	1102	1.91
AGG(R)	645	1.06	AGG(R)	671	1.15	AGG(R)	700	1.19	AGG(R)	678	1.12	AGG(R)	674	1.11	AGG(R)	628	1.05	AGG(R)	683	1.14	AGG(R)	659	1.13	AGG(R)	713	1.21	AGG(R)	625	1.07	AGG(R)	659	1.13	AGG(R)	630	1.05	AGG(R)	641	1.1	AGG(R)	612	1.06	AGG(R)	627	1.09
GGU(G)	645	0.98	GGU(G)	560	0.93	GGU(G)	590	1.01	GGU(G)	536	0.92	GGU(G)	564	0.98	GGU(G)	582	0.96	GGU(G)	577	0.99	GGU(G)	573	0.99	GGU(G)	579	0.98	GGU(G)	573	0.94	GGU(G)	606	1.01	GGU(G)	618	1	GGU(G)	587	0.96	GGU(G)	557	0.95	GGU(G)	516	0.88
GGC(G)	432	0.66	GGC(G)	417	0.69	GGC(G)	372	0.63	GGC(G)	382	0.65	GGC(G)	373	0.65	GGC(G)	373	0.61	GGC(G)	381	0.65	GGC(G)	367	0.63	GGC(G)	396	0.67	GGC(G)	380	0.63	GGC(G)	400	0.66	GGC(G)	398	0.65	GGC(G)	404	0.66	GGC(G)	375	0.64	GGC(G)	402	0.69
GGA(G)	887	1.35	GGA(G)	789	1.31	GGA(G)	773	1.32	GGA(G)	785	1.34	GGA(G)	734	1.27	GGA(G)	836	1.37	GGA(G)	760	1.3	GGA(G)	744	1.28	GGA(G)	766	1.29	GGA(G)	806	1.33	GGA(G)	792	1.32	GGA(G)	828	1.34	GGA(G)	845	1.38	GGA(G)	758	1.3	GGA(G)	785	1.34
GGG(G)	663	1.01	GGG(G)	641	1.07	GGG(G)	613	1.04	GGG(G)	639	1.09	GGG(G)	640	1.11	GGG(G)	646	1.06	GGG(G)	623	1.06	GGG(G)	635	1.1	GGG(G)	630	1.06	GGG(G)	669	1.1	GGG(G)	611	1.01	GGG(G)	621	1.01	GGG(G)	608	1	GGG(G)	643	1.1	GGG(G)	639	1.09
Average# codons=57035			Average# codons=54005			Average# codons=53782			Average# codons=53270			Average# codons=53672			Average# codons=53818			Average# codons=53925			Average# codons=54092			Average# codons=53733			Average# codons=53653			Average# codons=53741			Average# codons=53792			Average# codons=54169			Average# codons=53836			Average# codons=52829
Alanine: A (Ala)
Arginine: R (Arg)
Asparagine: N (Asn)
Aspartic acid: D (Asp)
Cysteine: C (Cys)
Glutamic acid: E (Glu)
Glutamine: Q (Gln)
Glycine: G (Gly)
Histidine: H (His)
Isoleucine: I (Ile)
Leucine: L (Leu)
Lysine: K (Lys)
Methionine: M (Met)
Phenylalanine: F (Phe)
Proline: P (Pro)
Serine: S (Ser)
Threonine: T (Thr)
Tryptophan: W (Trp)
Tyrosine: Y (Tyr)
Valine: V (Val)
