# Supplementary material for: First Plastome Sequences of Two Endemic Taxa of Orbea Haw. from the Arabian Peninsula: Comparative Genomics and Phylogenetic Relationships Within the Tribe Ceropegieae (Asclepiadoideae, Apocynaceae)
Source: Biology (Basel). 2026 Jan 25;15(3):223. doi: 10.3390/biology15030223 (PMC12896904; doi:10.3390/biology15030223)
Supplement: Supplementary file 1 [file biology-15-00223-s001.zip › Table S3.xlsx]

## Sheet: Sheet1
Table S3. Distribution to different simple sequence repeats (SSRs) type classes
Unit size	Orbea sprengeri subsp. Commutata	Orbea wissmannii var. eremastrum	Orbea variegata	Huernia keniensis	Duvalia velutina	Monolluma quadrangula	Desmidorchis penicillata	Desmidorchis retrospiciens	Ceropegia dolichophylla	Ceropegia nilotica	Ceropegia longifolia	Ceropegia sunhangiana	Heterostemma oblongifolium	Leptadenia pyrotechnica	Pentasachme caudatum
Mononucleotides	165	174	164	156	164	166	162	162	165	159	167	166	191	159	152
Dinucleotides	9	9	2	4	5	7	8	7	8	9	8	8	18	16	17
Trinucleotides	4	14	7	7	9	9	8	9	8	6	8	8	2	23	16
Tetranucleotides	9	7	8	7	6	7	6	6	7	8	7	9	7	21	15
Pentanucleotides	1	2	1			1	1	1	1	2			2	7	4
Hexanucleotides	3	4	1	2	2	2	2	2	4	2	4	4	2	4
Total	191	210	183	176	186	192	187	187	193	186	194	195	222	230	204
