# Supplementary material for: First Plastome Sequences of Two Endemic Taxa of Orbea Haw. from the Arabian Peninsula: Comparative Genomics and Phylogenetic Relationships Within the Tribe Ceropegieae (Asclepiadoideae, Apocynaceae)
Source: Biology (Basel). 2026 Jan 25;15(3):223. doi: 10.3390/biology15030223 (PMC12896904; doi:10.3390/biology15030223)
Supplement: Supplementary file 1 [file biology-15-00223-s001.zip › Table S4.xlsx]

## Sheet: Sheet2
Table S4. Frequency of classified simple sequence repeats (SSRs) motifs (considering sequence complementary)
Repeat types	Orbea sprengeri subsp. Commutata	Orbea wissmannii var. eremastrum	Orbea variegata	Huernia keniensis	Duvalia velutina	Monolluma quadrangula	Desmidorchis penicillata	Desmidorchis retrospiciens	Ceropegia dolichophylla	Ceropegia nilotica	Ceropegia longifolia	Ceropegia sunhangiana	Heterostemma oblongifolium	Leptadenia pyrotechnica	Pentasachme caudatum
A/T	154	168	155	148	156	157	154	154	156	151	158	158	185	151	149
C/G	11	10	9	8	8	9	8	8	9	8	9	8	6	8	3
AG/CT															1
AC/GT									1	1	1	1	1	1
AT/AT	9	9	2	4	5	7	8	7	7	8	7	7	17	15	16
AAC/GTT														3	1
AAG/CTT	1	1	1	2	2	2	2	2	2	1	2	2		4	6
AAT/ATT	3	13	6	5	7	7	6	7	6	5	6	6	2	16	6
ACG/CGT															2
ATC/ATG															1
AAAC/GTTT										1		1			1
AAAG/CTTT	1	1	1	1	1	1	1	1	1	1	1	1	2	7	5
AAAT/ATTT	4	2	3	2	2	2	1	1	2	1	2	3	2	7	6
AACT/AGTT	1	1	1	1		1	1	1	1	1	1	1	1	1	1
AATC/ATTG										1
AATG/ATTC	2	2	2	2	2	2	2	2	2	2	2	2	1	1
AATT/AATT	1	1	1	1	1	1	1	1	1	1	1	1	1	5	2
AAAAC/GTTTT															1
AAAAT/ATTTT									1					1	1
AAGTG/ACTTC						1
AATAT/ATATT	1	2	1				1	1				1	2	6	1
ACAGT/ACTGT															1
AAAAG/CTTTT										1
ACTAT/AGTAT										1
AAAATT/AATTTT							2	2				1
AAATTT/AAATTT									1		1
AAAAAT/ATTTTT		1										1
AACCAG/CTGGTT	1	1	1	1	1				1	1	1	1
AATAGT/ACTATT	1	2				1				1
AATATG/ATATTC									1		1	1
ACATAT/ATATGT					1	1			1		1
AATGAT/ATCATT	1
AGATAT/ATATCT												1
AAGTAT/ACTTAT				1
AAATAT/ATATTT													1
AATTAT/AATTAT													1
AAAGTT/AACTTT														1
AAGATG/ATCTTC														1
AAGGAG/CCTTCT														1
AGGATG/ATCCTC														1
