# Supplementary material for: First Plastome Sequences of Two Endemic Taxa of Orbea Haw. from the Arabian Peninsula: Comparative Genomics and Phylogenetic Relationships Within the Tribe Ceropegieae (Asclepiadoideae, Apocynaceae)
Source: Biology (Basel). 2026 Jan 25;15(3):223. doi: 10.3390/biology15030223 (PMC12896904; doi:10.3390/biology15030223)
Supplement: Supplementary file 1 [file biology-15-00223-s001.zip › Table S5.xlsx]

## Sheet: Sheet1
Table S5. Dispersed repeat sequences present in the chloroplast genomes of Ceropegieae species
Orbea sprengeri subsp. commutata subsp. Commutata							Orbea wissmannii var. eremastrum							Orbea variegata							Huernia keniensis							Duvalia velutina							Monolluma quadrangula							Desmidorchis penicillata							Desmidorchis retrospiciens
Repeat Size	Repeat Position 1	Repeat Type	Repeat Location	Repeat Position 2	Repeat Location	E-value	Repeat Size	Repeat Position 1	Repeat Type	Repeat Location	Repeat Position 2	Repeat Location	E-value	Repeat Size	Repeat Position 1	Repeat Type	Repeat Location	Repeat Position 2	Repeat Location	E-value	Repeat Size	Repeat Position 1	Repeat Type	Repeat Location	Repeat Position 2	Repeat Location	E-value	Repeat Size	Repeat Position 1	Repeat Type	Repeat Location	Repeat Position 2	Repeat Location	E-value	Repeat Size	Repeat Position 1	Repeat Type	Repeat Location	Repeat Position 2	Repeat Location	E-value	Repeat Size	Repeat Position 1	Repeat Type	Repeat Location	Repeat Position 2	Repeat Location	E-value	Repeat Size
50	178	F	IGS	111235	IGS	5.82e-21	91	111846	C	IGS	146213	IGS	1.34e-45	27	60248	F	accD	60464	accD	4.06e-07	23	45117	P	IGS	145646	IGS	0.000102	29	90552	P	ycf2	156187	ycf2	2.53e-08	29	134541	F	ycf1	134571	ycf1	2.54e-08	95	110699	P	IGS	137149	IGS	4.69e-48	59
51	111333	P	IGS	137491	ycf1	1.46e-21	91	111831	P	IGS	146213	IGS	1.34e-45	28	130406	P	rps15	130435	rps15	1.02e-07	23	27170	P	IGS	27195	IGS	0.000102	29	90531	F	ycf2	90552	ycf2	2.53e-08	29	134512	F	ycf1	134572	ycf1	2.54e-08	95	110640	F	IGS	110699	IGS	4.69e-48	59
51	137135	F	ycf1	137491	IGS	1.46e-21	91	111734	C	IGS	146101	IGS	1.34e-45	28	145992	F	IGS	146020	IGS	1.02e-07	23	45117	F	IGS	99167	IGS	0.000102	29	90531	P	ycf2	156166	ycf2	2.53e-08	29	134512	F	ycf1	134632	ycf1	2.54e-08	95	110640	P	IGS	137090	IGS	4.69e-48	59
51	110977	P	IGS	137135	ycf1	1.46e-21	91	111734	P	IGS	146116	IGS	1.34e-45	28	116800	F	IGS	130435	rps15	1.02e-07	23	7279	F	IGS	81922	IGS	0.000102	30	8451	P	trnS-GCU	46482	IGS	6.32e-09	29	112893	P	ycf1	134632	ycf1	2.54e-08	73	134688	F	ycf1	134703	ycf1	8.25e-35	61
51	110977	F	IGS	111333	IGS	1.46e-21	91	111734	R	IGS	111846	IGS	1.34e-45	28	116771	F	IGS	130406	rps15	1.02e-07	23	4726	F	IGS	81341	IGS	0.000102	37	78145	F	petD	78191	petD	3.86e-13	29	112893	P	ycf1	134572	ycf1	2.54e-08	73	113123	P	ycf1	134703	ycf1	8.25e-35	61
52	68390	R	IGS	68390	IGS	3.64e-22	91	111734	F	IGS	111831	IGS	1.34e-45	28	116771	P	IGS	116800	IGS	1.02e-07	24	121019	P	IGS	121051	IGS	2.55e-05	38	28837	F	IGS	28851	IGS	9.65e-14	29	112864	P	ycf1	134631	ycf1	2.54e-08	73	113108	P	ycf1	134688	ycf1	8.25e-35	61
55	78901	F	petD	78956	petD	5.69e-24	93	146099	F	IGS	146158	IGS	8.4e-47	28	101214	P	IGS	146020	IGS	1.02e-07	24	14285	F	IGS	14307	IGS	2.55e-05	40	4734	P	IGS	4734	IGS	6.03e-15	29	112864	P	ycf1	134571	ycf1	2.54e-08	73	113108	F	ycf1	113123	ycf1	8.25e-35	61
57	68390	F	IGS	68418	IGS	3.55e-25	93	111846	P	IGS	146158	IGS	8.4e-47	28	101186	F	IGS	101214	IGS	1.02e-07	25	58675	F	accD	58747	accD	6.38e-06	42	111927	P	ycf1	134799	ycf1	3.77e-16	29	112834	F	ycf1	112864	ycf1	2.54e-08	58	113138	P	ycf1	134718	ycf1	8.86e-26	73
57	57443	F	IGS	57462	IGS	3.55e-25	93	111787	F	IGS	111846	IGS	8.4e-47	29	156074	F	ycf2	156095	ycf2	2.54e-08	26	156177	P	ycf2	156177	ycf2	1.59e-06	42	111906	P	ycf1	134778	ycf1	3.77e-16	29	112833	P	ycf1	134512	ycf1	2.54e-08	58	113108	P	ycf1	134688	ycf1	8.86e-26	73
55	68420	R	IGS	68420	IGS	5.69e-24	93	77816	F	petB	77879	petB	8.4e-47	28	101186	P	IGS	145992	IGS	1.02e-07	25	119675	R	IGS	119675	IGS	6.38e-06	42	134778	F	ycf1	134799	ycf1	3.77e-16	29	112834	P	ycf1	134541	ycf1	2.54e-08	58	134688	F	ycf1	134718	ycf1	8.86e-26	73
59	68390	R	IGS	68390	IGS	2.22e-26	93	111787	P	IGS	146099	IGS	8.4e-47	29	91131	P	ycf2	156095	ycf2	2.54e-08	26	88633	F	ycf2	156177	ycf2	1.59e-06	42	111906	F	ycf1	111927	ycf1	3.77e-16	29	112833	F	ycf1	112893	ycf1	2.54e-08	58	113108	F	ycf1	113138	ycf1	8.86e-26	73
63	130	P	IGS	137282	IGS	8.68e-29	94	146305	F	IGS	146366	IGS	2.1e-47	29	91110	F	ycf2	91131	ycf2	2.54e-08	26	58863	F	accD	58890	accD	1.59e-06	43	112602	P	ycf1	134147	ycf1	9.42e-17	29	112774	F	ycf1	112864	ycf1	2.54e-08	50	76066	P	IGS	76066	IGS	5.81e-21	90
63	130	F	IGS	111174	IGS	8.68e-29	94	111578	P	IGS	146305	IGS	2.1e-47	29	60390	F	accD	60462	accD	2.54e-08	26	58760	F	accD	58778	accD	1.59e-06	43	112557	P	ycf1	134102	ycf1	9.42e-17	29	112773	P	ycf1	134512	ycf1	2.54e-08	47	159777	F	IGS	159833	IGS	3.72e-19	90
62	68413	R	IGS	68413	IGS	3.47e-28	94	111578	F	IGS	111639	IGS	2.1e-47	29	91110	P	ycf2	156074	ycf2	2.54e-08	26	88633	P	ycf2	88633	ycf2	1.59e-06	43	134102	F	ycf1	134147	ycf1	9.42e-17	29	112774	P	ycf1	134541	ycf1	2.54e-08	54	4797	P	IGS	4797	IGS	2.27e-23	90
64	68390	F	IGS	68411	IGS	2.17e-29	94	111639	P	IGS	146366	IGS	2.1e-47	29	60366	F	accD	60462	accD	2.54e-08	27	133171	F	ycf1	133216	ycf1	3.99e-07	43	112557	F	ycf1	112602	ycf1	9.42e-17	29	112773	F	ycf1	112893	ycf1	2.54e-08	47	88060	P	ycf2	159833	IGS	3.72e-19	90
66	68390	R	IGS	68390	IGS	1.36e-30	95	68603	R	IGS	68603	IGS	5.25e-48	29	60318	F	accD	60462	accD	2.54e-08	27	111638	P	ycf1	133216	ycf1	3.99e-07	44	112676	P	ycf1	134072	ycf1	2.36e-17	29	90795	P	ycf2	156589	ycf2	2.54e-08	47	88004	F	ycf2	88060	ycf2	3.72e-19	90
65	60054	F	accD	60171	accD	5.42e-30	95	68573	R	IGS	68573	IGS	5.25e-48	29	60342	F	accD	60462	accD	2.54e-08	27	125998	P	ndhA	145630	IGS	3.99e-07	44	134027	F	ycf1	134072	ycf1	2.36e-17	29	90816	P	ycf2	156610	ycf2	2.54e-08	47	88004	P	ycf2	159777	IGS	3.72e-19	90
67	10236	F	IGS	10302	IGS	3.39e-31	95	68573	F	IGS	68603	IGS	5.25e-48	29	60294	F	accD	60462	accD	2.54e-08	27	111593	P	ycf1	133171	ycf1	3.99e-07	44	112631	P	ycf1	134027	ycf1	2.36e-17	29	90795	F	ycf2	90816	ycf2	2.54e-08	47	59638	F	accD	59662	accD	3.72e-19	90
69	159815	F	IGS	159875	IGS	2.12e-32	96	38466	F	IGS	38579	IGS	1.31e-48	29	60270	F	accD	60462	accD	2.54e-08	27	111593	F	ycf1	111638	ycf1	3.99e-07	44	112631	F	ycf1	112676	ycf1	2.36e-17	29	67978	F	IGS	68006	IGS	2.54e-08	43	134688	F	ycf1	134733	ycf1	9.51e-17	90
69	88635	P	IGS	159875	IGS	2.12e-32	100	77816	F	petB	77872	petB	5.12e-51	30	8558	P	trnS-GCU	46773	trnS-GGA	6.35e-09	27	99179	F	IGS	125998	ndhA	3.99e-07	47	59339	F	accD	59363	accD	3.68e-19	30	134526	F	ycf1	134631	ycf1	6.36e-09	43	113153	P	ycf1	134733	ycf1	9.51e-17	99
69	88575	P	IGS	159815	IGS	2.12e-32	101	68597	R	IGS	68597	IGS	1.28e-51	31	134209	F	ycf1	134239	ycf1	1.59e-09	28	144874	F	IGS	144902	IGS	9.97e-08	50	75741	P	IGS	75741	IGS	5.75e-21	30	134526	F	ycf1	134571	ycf1	6.36e-09	43	113108	P	ycf1	134688	ycf1	9.51e-17	99
69	88575	F	IGS	88635	IGS	2.12e-32	101	68573	F	IGS	68597	IGS	1.28e-51	31	112994	P	ycf1	134239	ycf1	1.59e-09	28	133185	F	ycf1	133215	ycf1	9.97e-08	53	153716	F	ycf2	153746	ycf2	8.99e-23	30	112878	P	ycf1	134631	ycf1	6.36e-09	43	113108	F	ycf1	113153	ycf1	9.51e-17	99
73	136813	F	IGS	137103	IGS	8.28e-35	101	68573	R	IGS	68573	IGS	1.28e-51	31	52676	R	IGS	52676	IGS	1.59e-09	28	115470	F	IGS	129367	IGS	9.97e-08	53	92948	F	ycf2	92978	ycf2	8.99e-23	30	112833	F	ycf1	112878	ycf1	6.36e-09	42	88052	P	ycf2	159776	IGS	3.81e-16	118
71	68390	F	IGS	68404	IGS	1.32e-33	107	68573	F	IGS	68591	IGS	3.13e-55	31	112964	F	ycf1	112994	ycf1	1.59e-09	28	129338	P	IGS	129367	IGS	9.97e-08	53	92948	P	ycf2	153716	ycf2	8.99e-23	30	112833	P	ycf1	134526	ycf1	6.36e-09	42	88066	P	ycf2	159790	IGS	3.81e-16	118
69	68406	R	IGS	68406	IGS	2.12e-32	107	68591	R	IGS	68591	IGS	3.13e-55	31	112964	P	ycf1	134209	ycf1	1.59e-09	28	133171	F	ycf1	133186	ycf1	9.97e-08	53	92978	P	ycf2	153746	ycf2	8.99e-23	30	112878	P	ycf1	134571	ycf1	6.36e-09	42	159776	F	IGS	159790	IGS	3.81e-16	99
73	111633	P	IGS	137103	IGS	8.28e-35	107	77816	F	petB	77865	petB	3.13e-55	34	59705	F	accD	59729	accD	2.48e-11	28	115441	F	IGS	129338	IGS	9.97e-08	55	136418	F	IGS	136526	IGS	5.62e-24	30	112773	P	ycf1	134526	ycf1	6.36e-09	42	135439	F	ycf1	135460	ycf1	3.81e-16	118
73	111343	F	IGS	111633	IGS	8.28e-35	107	68573	R	IGS	68573	IGS	3.13e-55	38	57327	F	IGS	57346	IGS	9.69e-14	28	111637	P	ycf1	133186	ycf1	9.97e-08	55	110166	P	IGS	136418	IGS	5.62e-24	30	8582	P	IGS	46675		6.36e-09	42	112382	P	ycf1	135439	ycf1	3.81e-16	149
73	111343	P	IGS	136813	IGS	8.28e-35	110	111829	C	IGS	146099	IGS	4.89e-57	34	10207	F	IGS	10405	IGS	2.48e-11	28	115441	P	IGS	115470	IGS	9.97e-08	55	110274	P	IGS	136526	IGS	5.62e-24	30	112773	F	ycf1	112878	ycf1	6.36e-09	42	112403	P	ycf1	135460	ycf1	3.81e-16	118
73	68390	R	IGS	68390	IGS	8.28e-35	110	146099	R	IGS	146099	IGS	4.89e-57	42	134843	F	ycf1	134864	ycf1	3.79e-16	28	111623	P	ycf1	133215	ycf1	9.97e-08	55	110166	F	IGS	110274	IGS	5.62e-24	42	135293	F	ycf1	135314	ycf1	3.79e-16	42	134763	F	ycf1	134823	ycf1	3.81e-16	149
80	68390	R	IGS	68390	IGS	5.05e-39	110	111829	R	IGS	111829	IGS	4.89e-57	42	112328	F	ycf1	112349	ycf1	3.79e-16	28	111593	P	ycf1	133185	ycf1	9.97e-08	59	112631	P	ycf1	134027	ycf1	2.19e-26	42	112078	F	ycf1	112099	ycf1	3.79e-16	42	113019	F	ycf1	113079	ycf1	3.81e-16	149
78	68390	F	IGS	68397	IGS	8.08e-38	113	68573	R	IGS	68573	IGS	7.64e-59	42	112328	P	ycf1	134843	ycf1	3.79e-16	28	111622	F	ycf1	111637	ycf1	9.97e-08	59	112661	P	ycf1	134057	ycf1	2.19e-26	42	112078	P	ycf1	135293	ycf1	3.79e-16	42	113019	P	ycf1	134763	ycf1	3.81e-16	149
76	68399	R	IGS	68399	IGS	1.29e-36	113	68573	F	IGS	68585	IGS	7.64e-59	42	112349	P	ycf1	134864	ycf1	3.79e-16	28	111622	P	ycf1	133171	ycf1	9.97e-08	59	134027	F	ycf1	134057	ycf1	2.19e-26	42	112099	P	ycf1	135314	ycf1	3.79e-16	42	113079	P	ycf1	134823	ycf1	3.81e-16	149
80	59973	F	accD	60090	accD	5.05e-39	113	68585	R	IGS	68585	IGS	7.64e-59	45	60248	F	accD	60392	accD	5.91e-18	28	111593	F	ycf1	111623	ycf1	9.97e-08	59	112631	F	ycf1	112661	ycf1	2.19e-26	43	134512	F	ycf1	134527	ycf1	9.48e-17	42	112382	F	ycf1	112403	ycf1	3.81e-16	149
89	88615	P	IGS	159855	IGS	1.93e-44	114	77816	F	petB	77858	petB	1.91e-59	53	59871	F	accD	59925	accD	9.02e-23	28	99906	F	IGS	99934	IGS	9.97e-08	74	112631	P	ycf1	134027	ycf1	2.04e-35	43	112864	F	ycf1	112879	ycf1	9.48e-17	41	159791	F	IGS	159833	IGS	1.52e-15	158
89	159815	F	IGS	159855	IGS	1.93e-44	119	68573	R	IGS	68573	IGS	1.86e-62	50	76307	P	IGS	76307	IGS	5.78e-21	28	99906	P	IGS	144874	IGS	9.97e-08	74	112646	P	ycf1	134042	ycf1	2.04e-35	43	112864	P	ycf1	134512	ycf1	9.48e-17	42	59005	F	IGS	59048	IGS	3.81e-16	149
83	68392	R	IGS	68392	IGS	7.89e-41	119	68573	F	IGS	68579	IGS	1.86e-62	47	60414	F	accD	60438	accD	3.7e-19	28	99934	P	IGS	144902	IGS	9.97e-08	74	134027	F	ycf1	134042	ycf1	2.04e-35	43	112879	P	ycf1	134527	ycf1	9.48e-17	42	88052	F	ycf2	88066	ycf2	3.81e-16	149
89	88575	P	IGS	159815	IGS	1.93e-44	119	68579	R	IGS	68579	IGS	1.86e-62	55	78702	F	PetD	78757	PetD	5.64e-24	29	154958	F	ycf2	154979	ycf2	2.49e-08	74	112631	F	ycf1	112646	ycf1	2.04e-35	46	4821	P	IGS	4821	IGS	1.48e-18	41	88052	P	ycf2	159833	IGS	1.52e-15	158
89	88575	F	IGS	88615	IGS	1.93e-44	121	77816	F	petB	77851	petB	1.17e-63	67	10207	F	IGS	10372	IGS	3.36e-31	29	89849	P	ycf2	154979	IGS	2.49e-08	82	136418	F	IGS	136499	IGS	3.12e-40	47	59584	F	accD	59608	accD	3.7e-19	41	88010	P	ycf2	159791	IGS	1.52e-15	158
96	38222	F	IGS	38335	IGS	1.18e-48	127	68572	R	IGS	68572	IGS	2.84e-67	69	60248	F	accD	60368	accD	2.1e-32	29	89828	P	ycf2	154958	IGS	2.49e-08	82	110247	P	IGS	136499	IGS	3.12e-40	50	75976	P	IGS	75976	IGS	5.78e-21	41	88010	F	ycf2	88052	ycf2	1.52e-15	158
100	10236	F	IGS	10269	IGS	4.59e-51	128	77816	F	petB	77844	petB	7.11e-68	80	59871	F	accD	59898	accD	5.01e-39	29	89828	F	ycf2	89849	ycf2	2.49e-08	82	110166	P	IGS	136418	IGS	3.12e-40	55	78372	F	petD	78427	petD	5.65e-24	41	78481	F	petD	78536	petD	1.52e-15	177
109	159815	F	IGS	159835	IGS	1.75e-56	135	146116	R	IGS	146116	IGS	4.34e-72	93	60248	F	accD	60344	accD	7.47e-47	29	67027	F	IGS	67055	IGS	2.49e-08	82	110166	F	IGS	110247	IGS	3.12e-40	74	154103	F	ycf2	154151	ycf2	2.05e-35	38	57178	F	IGS	57197	IGS	9.74e-14	199
109	88575	P	IGS	159815	IGS	1.75e-56	135	111787	C	IGS	146116	IGS	4.34e-72	117	60248	F	accD	60320	accD	2.65e-61	42	133724	F	ycf1	133745	ycf1	3.71e-16	109	110220	P	IGS	136472	IGS	1.73e-56	74	93209	P	ycf2	154103	ycf2	2.05e-35	36	110758	P	IGS	137208	IGS	1.56e-12	208
109	88595	P	IGS	159835	IGS	1.75e-56	135	77816	F	petB	77837	petB	4.34e-72	100	10207	F	IGS	10339	IGS	4.56e-51	30	8466	P	IGS	46471	trnS-GGA	6.23e-09	109	136418	F	IGS	136472	IGS	1.73e-56	74	93257	P	ycf2	154151	ycf2	2.05e-35	36	137090	F	IGS	137208	IGS	1.56e-12	199
109	88575	F	IGS	88595	IGS	1.75e-56	135	111787	R	IGS	111787	IGS	4.34e-72	133	10207	F	IGS	10306	IGS	6.18e-71	42	111070	P	ycf1	133745	ycf1	3.71e-16	109	110166	P	IGS	136418	IGS	1.73e-56	74	93209	F	ycf2	93257	ycf2	2.05e-35	36	110640	P	IGS	137090	IGS	1.56e-12	208
218	136813	F	IGS	136958	IGS	4.16e-122	142	77816	F	petB	77830	petB	2.65e-76	141	60248	F	accD	60296	accD	9.42e-76	42	111049	P	ycf1	133724	ycf1	3.71e-16	109	110166	F	IGS	110220	IGS	1.73e-56	88	134557	F	ycf1	134617	ycf1	7.65e-44	36	110640	F	IGS	110758	IGS	1.56e-12	230
218	111343	P	IGS	136813	IGS	4.16e-122	144	146116	R	IGS	146116	IGS	1.66e-77	166	10207	F	IGS	10273	IGS	8.37e-91	47	58697	F	accD	58721	accD	3.63e-19	136	110193	P	IGS	136445	IGS	9.61e-73	88	112729	P	ycf1	134557	ycf1	7.65e-44	34	88004	P	ycf2	159776	IGS	2.49e-11	247
218	111488	P	IGS	136958	IGS	4.16e-122	144	111734	R	IGS	111734	IGS	1.66e-77	165	60248	F	accD	60272	accD	3.35e-90	42	111049	F	ycf1	111070	ycf1	3.71e-16	136	136418	F	IGS	136445	IGS	9.61e-73	88	112789	P	ycf1	134617	ycf1	7.65e-44	36	31979	R	IGS	31979	IGS	1.56e-12	230
218	111343	F	IGS	111488	IGS	4.16e-122	144	111734	C	IGS	146160	IGS	1.66e-77	199	10207	F	IGS	10240	IGS	1.13e-110	50	75040	P	IGS	75040	IGS	5.67e-21	136	110166	P	IGS	136418	IGS	9.61e-73	88	112729	F	ycf1	112789	ycf1	7.65e-44	34	88004	F	ycf2	88074	ycf2	2.49e-11	6712
50	178	P	IGS	137234	IGS	5.82e-21	149	77816	F	petB	77823	petB	1.62e-80	27	100452	F	IGS	127065	ndhA	4.06e-07	23	47564	F	IGS	47587	IGS	0.000102								29	134541	F	ycf1	134631	ycf1	2.54e-08	95	137090	F	IGS	137149	IGS	4.69e-48	59
[truncated: 55 more columns]

## Sheet: Sheet2
P	Count of P
F	20
R	18
C	4
P	4
Grand Total	46
