# Supplementary material for: First Plastome Sequences of Two Endemic Taxa of Orbea Haw. from the Arabian Peninsula: Comparative Genomics and Phylogenetic Relationships Within the Tribe Ceropegieae (Asclepiadoideae, Apocynaceae)
Source: Biology (Basel). 2026 Jan 25;15(3):223. doi: 10.3390/biology15030223 (PMC12896904; doi:10.3390/biology15030223)
Supplement: Supplementary file 1 [file biology-15-00223-s001.zip › Table S6.xlsx]

## Sheet: Sheet1
Table S6. Ka/Ks ratio analysis of 79 protein-coding genes across 15 chloroplast genomes of tribe Ceropegieae.
Gene	Seq_1	Seq_2	Ka	Ks	Ka_Ks	EffectiveLen	AverageS-sites	AverageN-sites	cN	cS	pN	pS	Note
accD	Orbea variegata	Orbea sprengeri subsp. commutata	0	1.71447	0	1176	255.16666666666677	920.8333333333333	693.0833333333337	171.9166666666666	0.75267	0.6737426518615279
		Orbea wissmannii var. eremastrum	1.39455	1.36728	1.01995	1191	257.08333333333337	933.9166666666666	591.3333333333334	161.66666666666666	0.6331756937628269	0.6288492706645056
		Huernia keniensis	0.556534	0.554672	1.00336	1179	252.33333333333343	926.6666666666665	364.0833333333333	98.91666666666666	0.39289568345323744	0.3920079260237779
		Ceropegia nilotica	0.860152	0.83619	1.02866	1188	257.58333333333337	930.4166666666667	476.16666666666674	129.83333333333334	0.5117778772951187	0.5040439987059204
		Desmidorchis penicillata	1.48879	1.25696	1.18443	1260	272.83333333333337	987.1666666666667	638.6666666666667	166.33333333333334	0.6469694411615735	0.609652
		Desmidorchis retrospiciens	1.49088	1.25116	1.1916	1260	272.5	987.5	639.1666666666667	165.83333333333334	0.6472573839662448	0.6085626911314985
		Duvalia velutina	1.75689	1.15824	1.51687	1149	249.33333333333337	899.6666666666666	609.9166666666666	147.0833333333334	0.6779362726935902	0.5899064171122996
		Monolluma quadrangular	1.35418	1.31546	1.02943	1257	272.5000000000001	984.4999999999999	616.9999999999999	168.99999999999997	0.6267140680548501	0.6201834862385317
		Ceropegia dolichophylla	1.44054	1.26195	1.14151	1308	280.33333333333337	1027.6666666666665	657.8333333333333	171.16666666666669	0.6401232565682776	0.6105826397146255
		Ceropegia longifolia	1.44054	1.26195	1.14151	1308	280.33333333333337	1027.6666666666665	657.8333333333333	171.16666666666669	0.6401232565682776	0.6105826397146255
		Ceropegia sunhangiana	1.43983	1.26391	1.13919	1308	280.1666666666667	1027.8333333333335	657.8333333333333	171.16666666666669	0.6400194584076535	0.6109458655562165
atpA	Orbea variegata	Monolluma quadrangular	NaN	NaN	NaN	1518	374.8333333333327	1140.1666666666674	NaN	NaN	NaN	NaN
		Duvalia velutina	NaN	NaN	NaN	1518	374.8333333333327	1140.1666666666674	NaN	NaN	NaN	NaN
		Pentasachme caudatum	NaN	NaN	NaN	1518	374.66666666666606	1140.333333333334	NaN	NaN	NaN	NaN
		Leptadenia pyrotechnica	NaN	NaN	NaN	1518	374.7499999999994	1140.2500000000007	NaN	NaN	NaN	NaN
		Ceropegia dolichophylla	NaN	NaN	NaN	1518	374.8333333333327	1140.1666666666674	NaN	NaN	NaN	NaN
		Huernia keniensis	NaN	NaN	NaN	1518	374.8333333333327	1140.1666666666674	NaN	NaN	NaN	NaN
		Ceropegia nilotica	NaN	NaN	NaN	1518	374.8333333333327	1140.1666666666674	NaN	NaN	NaN	NaN
		Heterostemma oblongifolium	NaN	NaN	NaN	1518	374.0833333333327	1140.9166666666674	NaN	NaN	NaN	NaN
		Ceropegia longifolia	NaN	NaN	NaN	1518	374.8333333333327	1140.1666666666674	NaN	NaN	NaN	NaN
		Ceropegia sunhangiana	NaN	NaN	NaN	1518	374.8333333333327	1140.1666666666674	NaN	NaN	NaN	NaN
		Desmidorchis penicillata	NaN	NaN	NaN	1518	374.8333333333327	1140.1666666666674	NaN	NaN	NaN	NaN
		Desmidorchis retrospiciens	NaN	NaN	NaN	1518	374.8333333333327	1140.1666666666674	NaN	NaN	NaN	NaN
		Orbea sprengeri subsp. commutata	NaN	NaN	NaN	1518	374.66666666666606	1140.333333333334	NaN	NaN	NaN	NaN
		Orbea wissmannii var. eremastrum	NaN	NaN	NaN	1518	374.66666666666606	1140.333333333334	NaN	NaN	NaN	NaN
atpB	Orbea variegata	Monolluma quadrangular	0.000906892	0.00268817	0.337364	1476	372.667	1103.33	1	1	0.000906344	0.00268336
		Duvalia velutina	0.000906892	0.00268817	0.337364	1476	372.667	1103.33	1	1	0.000906344	0.00268336
		Pentasachme caudatum	NaN	2.23278	NaN	1476	372.417	1103.58	840.917	265.083	0.761987	0.711792
		Leptadenia pyrotechnica	0.0054554	0.0442729	0.123222	1476	372.167	1103.83	6	16	0.0054356	0.0429915
		Ceropegia dolichophylla	0.000906892	0.010811	0.0838861	1476	372.667	1103.33	1	4	0.000906344	0.0107335
		Huernia keniensis	0.00181488	0	#NAME?	1476	372.667	1103.33	2	0	0.00181269	0
		Ceropegia nilotica	0.00181488	0.010811	0.167874	1476	372.667	1103.33	2	4	0.00181269	0.0107335
		Heterostemma oblongifolium	0.00911104	0.0386381	0.235804	1476	371.75	1104.25	10	14	0.00905592	0.0376597
		Ceropegia longifolia	0.000906892	0.010811	0.0838861	1476	372.667	1103.33	1	4	0.000906344	0.0107335
		Ceropegia sunhangiana	0.000906892	0.010811	0.0838861	1476	372.667	1103.33	1	4	0.000906344	0.0107335
		Desmidorchis penicillata	0.00272356	0.00538844	0.505445	1476	372.5	1103.5	3	2	0.00271862	0.00536913
		Desmidorchis retrospiciens	0.00272356	0.00538844	0.505445	1476	372.5	1103.5	3	2	0.00271862	0.00536913
		Orbea sprengeri subsp. commutata	0.000906892	0.00268817	0.337364	1476	372.667	1103.33	1	1	0.000906344	0.00268336
		Orbea wissmannii var. eremastrum	0.00272397	0.00268817	1.01332	1476	372.667	1103.33	3	1	0.00271903	0.00268336
atpE	Orbea variegata	Monolluma quadrangular	NaN	NaN	NaN	396	93.6667	299.333	NaN	NaN	NaN	NaN
		Duvalia velutina	NaN	NaN	NaN	396	93.6667	299.333	NaN	NaN	NaN	NaN
		Pentasachme caudatum	NaN	NaN	NaN	396	94	299	NaN	NaN	NaN	NaN
		Leptadenia pyrotechnica	NaN	NaN	NaN	396	94	299	NaN	NaN	NaN	NaN
		Ceropegia dolichophylla	NaN	NaN	NaN	396	93.6667	299.333	NaN	NaN	NaN	NaN
		Huernia keniensis	NaN	NaN	NaN	396	93.6667	299.333	NaN	NaN	NaN	NaN
		Ceropegia nilotica	NaN	NaN	NaN	396	93.6667	299.333	NaN	NaN	NaN	NaN
		Heterostemma oblongifolium	NaN	NaN	NaN	396	93.3333	299.667	NaN	NaN	NaN	NaN
		Ceropegia longifolia	NaN	NaN	NaN	396	93.6667	299.333	NaN	NaN	NaN	NaN
		Ceropegia sunhangiana	NaN	NaN	NaN	396	93.6667	299.333	NaN	NaN	NaN	NaN
		Desmidorchis penicillata	NaN	NaN	NaN	396	93.6667	299.333	NaN	NaN	NaN	NaN
		Desmidorchis retrospiciens	NaN	NaN	NaN	396	93.6667	299.333	NaN	NaN	NaN	NaN
		Orbea sprengeri subsp. commutata	NaN	NaN	NaN	396	93.6667	299.333	NaN	NaN	NaN	NaN
		Orbea wissmannii var. eremastrum	NaN	NaN	NaN	396	93.6667	299.333	NaN	NaN	NaN	NaN
atpF	Orbea variegata	Monolluma quadrangular	NaN	NaN	NaN	552	124.833	424.167	NaN	NaN	NaN	NaN
		Duvalia velutina	NaN	NaN	NaN	552	125	424	NaN	NaN	NaN	NaN
		Pentasachme caudatum	NaN	NaN	NaN	540	123.333	415.167	NaN	NaN	NaN	NaN
		Leptadenia pyrotechnica	NaN	NaN	NaN	540	123.167	415.333	NaN	NaN	NaN	NaN
		Ceropegia dolichophylla	NaN	NaN	NaN	552	124.667	424.333	NaN	NaN	NaN	NaN
		Huernia keniensis	NaN	NaN	NaN	552	124.667	424.333	NaN	NaN	NaN	NaN
		Ceropegia nilotica	NaN	NaN	NaN	552	124.667	424.333	NaN	NaN	NaN	NaN
		Heterostemma oblongifolium	NaN	NaN	NaN	540	123.167	415.333	NaN	NaN	NaN	NaN
		Ceropegia longifolia	NaN	NaN	NaN	552	124.667	424.333	NaN	NaN	NaN	NaN
		Ceropegia sunhangiana	NaN	NaN	NaN	552	124.667	424.333	NaN	NaN	NaN	NaN
		Desmidorchis penicillata	NaN	NaN	NaN	552	124.333	424.667	NaN	NaN	NaN	NaN
		Desmidorchis retrospiciens	NaN	NaN	NaN	552	124.333	424.667	NaN	NaN	NaN	NaN
		Orbea sprengeri subsp. commutata	NaN	NaN	NaN	552	124.667	424.333	NaN	NaN	NaN	NaN
		Orbea wissmannii var. eremastrum	NaN	NaN	NaN	552	124.667	424.333	NaN	NaN	NaN	NaN
atpH	Orbea variegata	Monolluma quadrangular	NaN	NaN	NaN	246	67.6667	175.333	NaN	NaN	NaN	NaN
		Duvalia velutina	NaN	NaN	NaN	246	67.6667	175.333	NaN	NaN	NaN	NaN
		Pentasachme caudatum	NaN	NaN	NaN	246	67.6667	175.333	NaN	NaN	NaN	NaN
		Leptadenia pyrotechnica	NaN	NaN	NaN	246	67.6667	175.333	NaN	NaN	NaN	NaN
		Ceropegia dolichophylla	NaN	NaN	NaN	246	67.6667	175.333	NaN	NaN	NaN	NaN
		Huernia keniensis	NaN	NaN	NaN	246	67.6667	175.333	NaN	NaN	NaN	NaN
		Ceropegia nilotica	NaN	NaN	NaN	246	67.6667	175.333	NaN	NaN	NaN	NaN
		Heterostemma oblongifolium	NaN	NaN	NaN	246	67.6667	175.333	NaN	NaN	NaN	NaN
		Ceropegia longifolia	NaN	NaN	NaN	246	67.6667	175.333	NaN	NaN	NaN	NaN
		Ceropegia sunhangiana	NaN	NaN	NaN	246	67.6667	175.333	NaN	NaN	NaN	NaN
		Desmidorchis penicillata	NaN	NaN	NaN	246	67.6667	175.333	NaN	NaN	NaN	NaN
		Desmidorchis retrospiciens	NaN	NaN	NaN	246	67.6667	175.333	NaN	NaN	NaN	NaN
		Orbea sprengeri subsp. commutata	NaN	NaN	NaN	246	67.6667	175.333	NaN	NaN	NaN	NaN
		Orbea wissmannii var. eremastrum	NaN	NaN	NaN	246	67.6667	175.333	NaN	NaN	NaN	NaN
atpI	Orbea variegata	Monolluma quadrangular	0	0.00592888	0	693	169.333	523.667	0	1	0	0.00590551
		Duvalia velutina	0	0	NaN	693	169.333	523.667	0	0	0	0
		Pentasachme caudatum	0.0174089	0.0361516	0.481553	693	170	523	9	6	0.0172084	0.0352941
		Leptadenia pyrotechnica	2.73991	1.66139	1.64916	681	168.5	512.5	374.417	112.583	0.730569	0.66815
		Ceropegia dolichophylla	2.85548	1.69232	1.68732	681	168.167	512.833	376.083	112.917	0.733344	0.671457
		Huernia keniensis	0	0	NaN	693	169.333	523.667	0	0	0	0
		Ceropegia nilotica	NaN	NaN	NaN	693	169.167	522.333	NaN	NaN	NaN	NaN
		Heterostemma oblongifolium	2.99934	1.66742	1.79879	681	168.833	512.167	377.083	112.917	0.736251	0.668806
		Ceropegia longifolia	3.74378	1.83053	2.04519	693	169.667	523.333	389.833	116.167	0.744904	0.684676
		Ceropegia sunhangiana	2.85548	1.69232	1.68732	681	168.167	512.833	376.083	112.917	0.733344	0.671457
		Desmidorchis penicillata	2.85548	1.69232	1.68732	681	168.167	512.833	376.083	112.917	0.733344	0.671457
		Desmidorchis retrospiciens	2.85548	1.69232	1.68732	681	168.167	512.833	376.083	112.917	0.733344	0.671457
		Orbea sprengeri subsp. commutata	0	0	NaN	693	169.333	523.667	0	0	0	0
		Orbea wissmannii var. eremastrum	0	0	NaN	693	169.333	523.667	0	0	0	0
ccsA	Orbea variegata	Monolluma quadrangular	0.00133156	0.0131968	0.1009	981	229.333	751.667	1	3	0.00133038	0.0130814
		Duvalia velutina	0.901417	0.73419	1.22777	960	222.833	737.167	386.667	104.333	0.524531	0.468212
		Pentasachme caudatum	0.435341	0.396435	1.09814	960	226.25	733.75	242.333	69.6667	0.330267	0.307919
		Leptadenia pyrotechnica	0.930774	0.914285	1.01804	936	220.333	715.667	381.583	116.417	0.533186	0.528366
		Ceropegia dolichophylla	0.00266637	0.0176284	0.151254	981	229.583	751.417	2	4	0.00266164	0.0174229
		Huernia keniensis	0.00133038	0	#NAME?	981	228.667	752.333	1	0	0.0013292	0
		Ceropegia nilotica	0.0107109	0.0266991	0.401169	981	228.75	752.25	8	6	0.0106348	0.0262295
		Heterostemma oblongifolium	0.876134	0.957798	0.914737	936	219.25	716.75	370.417	118.583	0.5168	0.540859
		Ceropegia longifolia	0.00400401	0.0176155	0.227301	981	229.75	751.25	3	4	0.00399334	0.0174102
		Ceropegia sunhangiana	0.00266637	0.0176284	0.151254	981	229.583	751.417	2	4	0.00266164	0.0174229
		Desmidorchis penicillata	0.00133126	0.0176609	0.0753793	981	229.167	751.833	1	4	0.00133008	0.0174545
		Desmidorchis retrospiciens	0.00133126	0.0176609	0.0753793	981	229.167	751.833	1	4	0.00133008	0.0174545
		Orbea sprengeri subsp. commutata	0.00266371	0.00438277	0.607768	981	228.833	752.167	2	1	0.00265899	0.00436999
		Orbea wissmannii var. eremastrum	0.00266371	0.00438277	0.607768	981	228.833	752.167	2	1	0.00265899	0.00436999
cemA	Orbea variegata	Monolluma quadrangular	NaN	NaN	NaN	681	148.167	529.833	NaN	NaN	NaN	NaN
		Duvalia velutina	NaN	NaN	NaN	681	148.333	529.667	NaN	NaN	NaN	NaN
		Pentasachme caudatum	NaN	NaN	NaN	672	146.083	524.417	NaN	NaN	NaN	NaN
		Leptadenia pyrotechnica	NaN	NaN	NaN	681	147.917	530.083	NaN	NaN	NaN	NaN
		Ceropegia dolichophylla	NaN	NaN	NaN	681	148.167	529.833	NaN	NaN	NaN	NaN
		Huernia keniensis	NaN	NaN	NaN	681	148.167	529.833	NaN	NaN	NaN	NaN
		Ceropegia nilotica	NaN	NaN	NaN	681	148	530	NaN	NaN	NaN	NaN
		Heterostemma oblongifolium	NaN	NaN	NaN	681	148.333	529.667	NaN	NaN	NaN	NaN
		Ceropegia longifolia	NaN	NaN	NaN	681	148.167	529.833	NaN	NaN	NaN	NaN
		Ceropegia sunhangiana	NaN	NaN	NaN	681	148.167	529.833	NaN	NaN	NaN	NaN
		Desmidorchis penicillata	NaN	NaN	NaN	681	148.167	529.833	NaN	NaN	NaN	NaN
		Desmidorchis retrospiciens	NaN	NaN	NaN	681	148.167	529.833	NaN	NaN	NaN	NaN
		Orbea sprengeri subsp. commutata	NaN	NaN	NaN	681	148.167	529.833	NaN	NaN	NaN	NaN
		Orbea wissmannii var. eremastrum	NaN	NaN	NaN	681	148.167	529.833	NaN	NaN	NaN	NaN
ClpP1	Orbea variegata	OP133585	NaN	NaN	NaN	591	140.83333333333326	447.16666666666674	NaN	NaN	NaN	NaN
		Huernia keniensis	NaN	NaN	NaN	591	139.16666666666657	448.83333333333337	NaN	NaN	NaN	NaN
		Desmidorchis penicillata	NaN	NaN	NaN	591	138.58333333333326	449.41666666666674	NaN	NaN	NaN	NaN
		Desmidorchis retrospiciens	NaN	NaN	NaN	591	138.58333333333326	449.41666666666674	NaN	NaN	NaN	NaN
		Ceropegia nilotica	NaN	NaN	NaN	591	139.58333333333326	448.41666666666674	NaN	NaN	NaN	NaN
		Monolluma quadrangular	NaN	NaN	NaN	591	139.49999999999994	448.50000000000006	NaN	NaN	NaN	NaN
		Duvalia velutina	NaN	NaN	NaN	591	139.16666666666657	448.83333333333337	NaN	NaN	NaN	NaN
		Ceropegia dolichophylla	NaN	NaN	NaN	591	138.83333333333326	449.16666666666674	NaN	NaN	NaN	NaN
		Ceropegia longifolia	NaN	NaN	NaN	591	138.83333333333326	449.16666666666674	NaN	NaN	NaN	NaN
		Ceropegia sunhangiana	NaN	NaN	NaN	591	138.83333333333326	449.16666666666674	NaN	NaN	NaN	NaN
		Orbea sprengeri subsp. commutata	NaN	NaN	NaN	591	139.74999999999994	448.25000000000006	NaN	NaN	NaN	NaN
		Orbea wissmannii var. eremastrum	NaN	NaN	NaN	591	139.58333333333326	448.41666666666674	NaN	NaN	NaN	NaN
infA	Orbea variegata	Monolluma quadrangular	0.00597018	0	#NAME?	222	53.8333	168.167	1	0	0.00594648	0
		Duvalia velutina	0.00597018	0	#NAME?	222	53.8333	168.167	1	0	0.00594648	0
		Pentasachme caudatum	NaN	NaN	NaN	222	53.6667	166.833	NaN	NaN	NaN	NaN
		Leptadenia pyrotechnica	0.0926681	0.128186	0.722922	222	53.75	168.25	14.6667	6.33333	0.0871719	0.117829
		Ceropegia dolichophylla	0.00597018	0	#NAME?	222	53.8333	168.167	1	0	0.00594648	0
		Huernia keniensis	0.00597018	0.0188098	0.317398	222	53.8333	168.167	1	1	0.00594648	0.0185759
		Ceropegia nilotica	0.0119883	0	#NAME?	222	53.8333	168.167	2	0	0.011893	0
		Heterostemma oblongifolium	0.00597018	0.0579066	0.1031	222	53.8333	168.167	1	3	0.00594648	0.0557276
		Ceropegia longifolia	0.00597018	0	#NAME?	222	53.8333	168.167	1	0	0.00594648	0
		Ceropegia sunhangiana	0.00597018	0	#NAME?	222	53.8333	168.167	1	0	0.00594648	0
		Desmidorchis penicillata	0.00597018	0	#NAME?	222	53.8333	168.167	1	0	0.00594648	0
		Desmidorchis retrospiciens	0.00597018	0	#NAME?	222	53.8333	168.167	1	0	0.00594648	0
		Orbea sprengeri subsp. commutata	0.0241227	0	#NAME?	222	53.5	168.5	4	0	0.0237389	0
		Orbea wissmannii var. eremastrum	2.57345	2.22427	1.15699	216	52.8333	163.167	118.417	37.5833	0.725741	0.711356
matK	Orbea variegata	Monolluma quadrangular	0.00674683	0.0113881	0.592445	1545	353.917	1191.08	8	4	0.00671657	0.0113021
		Duvalia velutina	0.00590015	0.00567244	1.04014	1545	353.917	1191.08	7	2	0.005877	0.00565105
		Pentasachme caudatum	1.95266	1.5	1.30178	1503	344	1159	804.917	223.083	0.694492	0.648498
		Leptadenia pyrotechnica	1.99905	1.40219	1.42567	1503	343.917	1159.08	808.833	218.167	0.697822	0.634359
		Ceropegia dolichophylla	0.350875	0.321531	1.09126	1533	351.833	1181.17	331	92	0.280231	0.261487
		Huernia keniensis	0.000839337	0.00568858	0.147548	1545	352.917	1192.08	1	2	0.000838868	0.00566706
		Ceropegia nilotica	2.19686	1.38212	1.58949	1506	344.833	1161.17	824.333	217.667	0.709918	0.631223
		Heterostemma oblongifolium	1.92934	1.41793	1.36067	1503	342.75	1160.25	803.75	218.25	0.692739	0.636761
		Ceropegia longifolia	0.350875	0.321531	1.09126	1533	351.833	1181.17	331	92	0.280231	0.261487
		Ceropegia sunhangiana	0.353583	0.321531	1.09969	1533	351.833	1181.17	333	92	0.281925	0.261487
		Desmidorchis penicillata	0.00505301	0.00853292	0.592178	1545	353.583	1191.42	6	3	0.00503602	0.00848456
		Desmidorchis retrospiciens	0.00716851	0.00710401	1.00908	1545	353.583	1191.42	8.5	2.5	0.00713436	0.00707047
		Orbea sprengeri subsp. commutata	0.00336559	0.0113908	0.295465	1545	353.833	1191.17	4	4	0.00335805	0.0113048
		Orbea wissmannii var. eremastrum	0.00168067	0.0113962	0.147476	1545	353.667	1191.33	2	4	0.00167879	0.0113101
ndhA	Orbea variegata	Monolluma quadrangular	0.00245249	0.0223758	0.109604	1089	272.167	816.833	2	6	0.00244848	0.0220453
		Duvalia velutina	0	0.0300416	0	1089	271.667	817.333	0	8	0	0.0294479
		Pentasachme caudatum	0.151456	0.238811	0.634208	1071	268.917	802.083	110	55	0.137143	0.204524
		Leptadenia pyrotechnica	0.14577	0.212969	0.684466	1077	270.583	806.417	106.833	50.1667	0.132479	0.185402
		Ceropegia dolichophylla	0.0036776	0.0224526	0.163794	1089	271.25	817.75	3	6	0.0036686	0.0221198
		Huernia keniensis	0	0.00741662	0	1089	271	818	0	2	0	0.00738007
		Ceropegia nilotica	0.00490749	0.0378033	0.129817	1089	271.25	817.75	4	10	0.00489147	0.0368664
		Heterostemma oblongifolium	0.0135667	0.0777394	0.174515	1089	270.833	818.167	11	20	0.0134447	0.0738462
		Ceropegia longifolia	0.0036776	0.0224526	0.163794	1089	271.25	817.75	3	6	0.0036686	0.0221198
		Ceropegia sunhangiana	0.0036776	0.0262609	0.140041	1089	271.25	817.75	3	7	0.0036686	0.0258065
		Desmidorchis penicillata	0.00122424	0.0339041	0.0361089	1089	271.5	817.5	1	9	0.00122324	0.0331492
		Desmidorchis retrospiciens	0.00244998	0.0339254	0.0722168	1089	271.333	817.667	2	9	0.00244598	0.0331695
		Orbea sprengeri subsp. commutata	0.00122424	0.0111319	0.109976	1089	271.5	817.5	1	3	0.00122324	0.0110497
		Orbea wissmannii var. eremastrum	0	0.0111388	0	1089	271.333	817.667	0	3	0	0.0110565
ndhB	Orbea variegata	Monolluma quadrangular	NaN	NaN	NaN	1425	350.25	1073.25	NaN	NaN	NaN	NaN
		Duvalia velutina	NaN	NaN	NaN	1425	350.25	1073.25	NaN	NaN	NaN	NaN
		Pentasachme caudatum	0.0027933	0.00287082	0.972998	1425	349	1076	3	1	0.0027881	0.00286533
		Leptadenia pyrotechnica	NaN	NaN	NaN	1425	350.25	1073.25	NaN	NaN	NaN	NaN
		Ceropegia dolichophylla	0.00279417	0	#NAME?	1425	349.333	1075.67	3	0	0.00278897	0
		Huernia keniensis	0.000930377	0	#NAME?	1425	349.5	1075.5	1	0	0.0009298	0
		Ceropegia nilotica	0.00186162	0	#NAME?	1425	349.333	1075.67	2	0	0.00185931	0
		Heterostemma oblongifolium	0.0027933	0.00287082	0.972998	1425	349	1076	3	1	0.0027881	0.00286533
		Ceropegia longifolia	0.00279417	0	#NAME?	1425	349.333	1075.67	3	0	0.00278897	0
		Ceropegia sunhangiana	NaN	NaN	NaN	1425	350.25	1073.25	NaN	NaN	NaN	NaN
		Desmidorchis retrospiciens	NaN	NaN	NaN	1425	350.417	1073.08	NaN	NaN	NaN	NaN
		Orbea sprengeri subsp. commutata	NaN	NaN	NaN	1425	350.417	1073.08	NaN	NaN	NaN	NaN
		Orbea wissmannii var. eremastrum	NaN	NaN	NaN	1425	350.417	1073.08	NaN	NaN	NaN	NaN
ndhC	Orbea variegata	Monolluma quadrangular	NaN	NaN	NaN	363	85.3333	274.667	NaN	NaN	NaN	NaN
		Duvalia velutina	NaN	NaN	NaN	363	84.8333	275.167	NaN	NaN	NaN	NaN
		Pentasachme caudatum	NaN	NaN	NaN	363	85.5	274.5	NaN	NaN	NaN	NaN
		Leptadenia pyrotechnica	NaN	NaN	NaN	363	85	275	NaN	NaN	NaN	NaN
		Ceropegia dolichophylla	NaN	NaN	NaN	363	85.3333	274.667	NaN	NaN	NaN	NaN
		Huernia keniensis	NaN	NaN	NaN	363	85.3333	274.667	NaN	NaN	NaN	NaN
		Ceropegia nilotica	NaN	NaN	NaN	363	85.5	274.5	NaN	NaN	NaN	NaN
		Heterostemma oblongifolium	NaN	NaN	NaN	363	84.9167	275.083	NaN	NaN	NaN	NaN
		Ceropegia longifolia	NaN	NaN	NaN	363	85.3333	274.667	NaN	NaN	NaN	NaN
		Ceropegia sunhangiana	NaN	NaN	NaN	363	85.3333	274.667	NaN	NaN	NaN	NaN
		Desmidorchis penicillata	NaN	NaN	NaN	363	85.3333	274.667	NaN	NaN	NaN	NaN
		Desmidorchis retrospiciens	NaN	NaN	NaN	363	85.3333	274.667	NaN	NaN	NaN	NaN
		Orbea sprengeri subsp. commutata	NaN	NaN	NaN	363	86	274	NaN	NaN	NaN	NaN
		Orbea wissmannii var. eremastrum	NaN	NaN	NaN	363	85.6667	274.333	NaN	NaN	NaN	NaN
ndhD	Orbea variegata	Monolluma quadrangular	0.00540218	0.0224736	0.240379	1476	361.333	1114.67	6	8	0.00538278	0.0221402
		Duvalia velutina	NaN	1.69769	NaN	774	192.083	581.917	449.917	129.083	0.773163	0.672017
		Pentasachme caudatum	2.7981	1.89049	1.48009	1473	360.667	1112.33	814.25	248.75	0.73202	0.689695
		Leptadenia pyrotechnica	NaN	1.68397	NaN	774	191.75	582.25	451.417	128.583	0.775297	0.670578
		Ceropegia dolichophylla	0.00630445	0.0168074	0.375099	1476	361	1115	7	6	0.00627803	0.0166205
		Huernia keniensis	0.00269582	0.00835275	0.322747	1476	361.167	1114.83	3	3	0.00269099	0.00830641
		Ceropegia nilotica	0.00811428	0.0111682	0.726553	1476	360.833	1115.17	9	4	0.00807054	0.0110855
		Heterostemma oblongifolium	0.0186091	0.0712054	0.261344	1476	360.667	1115.33	20.5	24.5	0.0183802	0.0679298
		Ceropegia longifolia	0.00630445	0.0196457	0.320908	1476	361	1115	7	7	0.00627803	0.0193906
		Ceropegia sunhangiana	0.00540056	0.0139799	0.386309	1476	361	1115	6	5	0.00538117	0.0138504
		Desmidorchis penicillata	NaN	1.69223	NaN	774	191.75	582.25	449.25	128.75	0.771576	0.671447
		Desmidorchis retrospiciens	NaN	1.69223	NaN	774	191.75	582.25	449.25	128.75	0.771576	0.671447
		Orbea sprengeri subsp. commutata	0.00359821	0.0139539	0.257864	1476	361.667	1114.33	4	5	0.00358959	0.0138249
		Orbea wissmannii var. eremastrum	0.00359821	0.0139539	0.257864	1476	361.667	1114.33	4	5	0.00358959	0.0138249
ndhE	Orbea variegata	Monolluma quadrangular	3.89054	1.28136	3.03626	276	67.1667	208.833	155.75	41.25	0.74581	0.614144
		Duvalia velutina	3.89054	1.28136	3.03626	276	67.1667	208.833	155.75	41.25	0.74581	0.614144
		Pentasachme caudatum	NaN	NaN	NaN	276	67	207.5	NaN	NaN	NaN	NaN
		Leptadenia pyrotechnica	3.78859	1.29727	2.92045	276	67.6667	208.333	155.25	41.75	0.7452	0.616995
		Ceropegia dolichophylla	0.00480002	0	#NAME?	276	67	209	1	0	0.00478469	0
		Huernia keniensis	0.00964644	0	#NAME?	276	67.3333	208.667	2	0	0.00958466	0
		Ceropegia nilotica	0.00480002	0	#NAME?	276	67	209	1	0	0.00478469	0
		Heterostemma oblongifolium	0.00961552	0.0464066	0.207202	276	66.6667	209.333	2	3	0.00955414	0.045
		Ceropegia longifolia	0.00480002	0	#NAME?	276	67	209	1	0	0.00478469	0
		Ceropegia sunhangiana	3.89054	1.28136	3.03626	276	67.1667	208.833	155.75	41.25	0.74581	0.614144
		Desmidorchis penicillata	NaN	1.25621	NaN	276	66.5833	209.417	157.417	40.5833	0.751691	0.609512
		Desmidorchis retrospiciens	NaN	1.25621	NaN	276	66.5833	209.417	157.417	40.5833	0.751691	0.609512
		Orbea sprengeri subsp. commutata	3.89054	1.28136	3.03626	276	67.1667	208.833	155.75	41.25	0.74581	0.614144
		Orbea wissmannii var. eremastrum	3.89054	1.28136	3.03626	276	67.1667	208.833	155.75	41.25	0.74581	0.614144
ndhF	Orbea variegata	Monolluma quadrangular	0.00408343	0.00975148	0.41875	2235	516.083	1718.92	7	5	0.00407233	0.00968836
		Duvalia velutina	0.00525422	0.00975148	0.538812	2235	516.083	1718.92	9	5	0.00523586	0.00968836
		Pentasachme caudatum	0.251059	0.300323	0.835963	2196	511.833	1684.17	359.333	126.667	0.21336	0.247476
		Leptadenia pyrotechnica	0.25509	0.286349	0.890837	2196	511.5	1684.5	364.25	121.75	0.216236	0.238025
		Ceropegia dolichophylla	0.00643122	0.023566	0.272902	2235	517.25	1717.75	11	12	0.00640373	0.0231996
		Huernia keniensis	0.00526138	0.00976417	0.538846	2232	515.417	1716.58	9	5	0.00524297	0.00970089
		Ceropegia nilotica	0.0155804	0.0346768	0.449303	2235	516.417	1718.58	26.5	17.5	0.0154197	0.0338874
		Heterostemma oblongifolium	0.279814	0.345032	0.810979	2205	512.25	1692.75	395.333	141.667	0.233545	0.276558
		Ceropegia longifolia	0.00643122	0.023566	0.272902	2235	517.25	1717.75	11	12	0.00640373	0.0231996
		Ceropegia sunhangiana	0.00701862	0.0255637	0.274554	2235	517.25	1717.75	12	13	0.00698588	0.0251329
		Desmidorchis penicillata	0.00583916	0.0136968	0.426316	2235	515.75	1719.25	10	7	0.00581649	0.0135725
		Desmidorchis retrospiciens	0.00525371	0.0117209	0.448234	2235	515.917	1719.08	9	6	0.00523535	0.0116298
		Orbea sprengeri subsp. commutata	0.00116426	0.00779481	0.149363	2235	515.833	1719.17	2	4	0.00116335	0.00775444
		Orbea wissmannii var. eremastrum	0.00117589	0.00785605	0.14968	2214	511.833	1702.17	2	4	0.00117497	0.00781504
ndhG	Orbea variegata	Monolluma quadrangular	0.0079735	0.0156971	0.50796	507	128.75	378.25	3	2	0.00793126	0.015534
		Duvalia velutina	0.0079735	0.0236706	0.336852	507	128.75	378.25	3	3	0.00793126	0.023301
		Pentasachme caudatum	0.0214252	0.0910835	0.235226	507	128.25	378.75	8	11	0.0211221	0.08577
		Leptadenia pyrotechnica	0.0241578	0.0735784	0.328327	507	128.417	378.583	9	9	0.0237728	0.0700844
		Ceropegia dolichophylla	0.00530389	0.0157177	0.337448	507	128.583	378.417	2	2	0.00528518	0.0155541
		Huernia keniensis	NaN	NaN	NaN	507	129.417	376.083	NaN	NaN	NaN	NaN
		Ceropegia nilotica	0.0106408	0.0318139	0.334471	507	128.417	378.583	4	4	0.0105657	0.0311486
		Heterostemma oblongifolium	0.0296202	0.0910835	0.325198	507	128.25	378.75	11	11	0.0290429	0.08577
		Ceropegia longifolia	0.0106456	0.0157177	0.677299	507	128.583	378.417	4	2	0.0105704	0.0155541
		Ceropegia sunhangiana	0.0079735	0.0156971	0.50796	507	128.75	378.25	3	2	0.00793126	0.015534
		Desmidorchis penicillata	0.0079735	0.0156971	0.50796	507	128.75	378.25	3	2	0.00793126	0.015534
		Desmidorchis retrospiciens	0.0079735	0.0156971	0.50796	507	128.75	378.25	3	2	0.00793126	0.015534
		Orbea sprengeri subsp. commutata	0.525932	0.498537	1.05495	486	124.25	361.75	136.75	45.25	0.378023	0.364185
		Orbea wissmannii var. eremastrum	0.525932	0.498537	1.05495	486	124.25	361.75	136.75	45.25	0.378023	0.364185
ndhH	Orbea variegata	Monolluma quadrangular	0.00333736	0.0151856	0.219771	1167	266.083	900.917	3	4	0.00332994	0.0150329
		Duvalia velutina	0.00445312	0.0190305	0.233999	1167	266.083	900.917	4	5	0.00443992	0.0187911
		Pentasachme caudatum	0.0225136	0.0878956	0.256141	1167	265.25	901.75	20	22	0.0221791	0.0829406
		Leptadenia pyrotechnica	NaN	NaN	NaN	1167	265.333	900.167	NaN	NaN	NaN	NaN
		Ceropegia dolichophylla	0.00668963	0.0113603	0.588862	1167	266.083	900.917	6	3	0.00665988	0.0112747
		Huernia keniensis	0.00501069	0.00566218	0.884939	1167	265.917	901.083	4.5	1.5	0.00499399	0.00564086
		Ceropegia nilotica	0.00556744	0.0190668	0.291996	1167	265.583	901.417	5	5	0.00554682	0.0188265
		Heterostemma oblongifolium	0.0236684	0.117969	0.200632	1167	265.667	901.333	21	29	0.0232988	0.109159
		Ceropegia longifolia	0.00668963	0.0113603	0.588862	1167	266.083	900.917	6	3	0.00665988	0.0112747
		Ceropegia sunhangiana	0.00893616	0.0113459	0.787608	1167	266.417	900.583	8	3	0.00888313	0.0112606
		Desmidorchis penicillata	0.00445146	0.0190547	0.233615	1167	265.75	901.25	4	5	0.00443828	0.0188147
		Desmidorchis retrospiciens	0.00445146	0.0190547	0.233615	1167	265.75	901.25	4	5	0.00443828	0.0188147
		Orbea sprengeri subsp. commutata	0.00333736	0.00755436	0.441779	1167	266.083	900.917	3	2	0.00332994	0.00751644
		Orbea wissmannii var. eremastrum	0.00333736	0.00755436	0.441779	1167	266.083	900.917	3	2	0.00332994	0.00751644
ndhI	Orbea variegata	Monolluma quadrangular	NaN	NaN	NaN	495	117	375	NaN	NaN	NaN	NaN
		Duvalia velutina	NaN	NaN	NaN	495	117	375	NaN	NaN	NaN	NaN
		Pentasachme caudatum	NaN	NaN	NaN	495	116.667	375.333	NaN	NaN	NaN	NaN
		Leptadenia pyrotechnica	NaN	NaN	NaN	495	116.917	376.583	NaN	NaN	NaN	NaN
		Ceropegia dolichophylla	NaN	NaN	NaN	495	117	375	NaN	NaN	NaN	NaN
		Huernia keniensis	NaN	NaN	NaN	495	117	375	NaN	NaN	NaN	NaN
		Ceropegia nilotica	NaN	NaN	NaN	495	117.417	374.583	NaN	NaN	NaN	NaN
		Heterostemma oblongifolium	NaN	NaN	NaN	495	116.167	375.833	NaN	NaN	NaN	NaN
		Ceropegia longifolia	NaN	NaN	NaN	495	117	375	NaN	NaN	NaN	NaN
		Ceropegia sunhangiana	NaN	NaN	NaN	495	117	375	NaN	NaN	NaN	NaN
		Desmidorchis penicillata	NaN	NaN	NaN	495	117	375	NaN	NaN	NaN	NaN
		Desmidorchis retrospiciens	NaN	NaN	NaN	495	117	375	NaN	NaN	NaN	NaN
		Orbea sprengeri subsp. commutata	NaN	NaN	NaN	495	117	375	NaN	NaN	NaN	NaN
		Orbea wissmannii var. eremastrum	NaN	NaN	NaN	495	117	375	NaN	NaN	NaN	NaN
ndhJ	Orbea variegata	Monolluma quadrangular	NaN	NaN	NaN	477	107.5	366.5	NaN	NaN	NaN	NaN
		Duvalia velutina	NaN	NaN	NaN	477	107.5	366.5	NaN	NaN	NaN	NaN
		Pentasachme caudatum	NaN	NaN	NaN	477	107.833	366.167	NaN	NaN	NaN	NaN
		Leptadenia pyrotechnica	NaN	NaN	NaN	477	107.833	366.167	NaN	NaN	NaN	NaN
		Ceropegia dolichophylla	NaN	NaN	NaN	477	107.5	366.5	NaN	NaN	NaN	NaN
		Huernia keniensis	NaN	NaN	NaN	477	107.5	366.5	NaN	NaN	NaN	NaN
		Ceropegia nilotica	NaN	NaN	NaN	477	107.5	366.5	NaN	NaN	NaN	NaN
		Heterostemma oblongifolium	NaN	NaN	NaN	477	107.083	366.917	NaN	NaN	NaN	NaN
		Ceropegia longifolia	NaN	NaN	NaN	477	107.5	366.5	NaN	NaN	NaN	NaN
		Ceropegia sunhangiana	NaN	NaN	NaN	477	107.5	366.5	NaN	NaN	NaN	NaN
		Desmidorchis penicillata	NaN	NaN	NaN	477	107.5	366.5	NaN	NaN	NaN	NaN
		Desmidorchis retrospiciens	NaN	NaN	NaN	477	107.5	366.5	NaN	NaN	NaN	NaN
		Orbea sprengeri subsp. commutata	NaN	NaN	NaN	477	108	366	NaN	NaN	NaN	NaN
		Orbea wissmannii var. eremastrum	NaN	NaN	NaN	477	108	366	NaN	NaN	NaN	NaN
ndhK	Orbea variegata	Monolluma quadrangular	NaN	NaN	NaN	762	183.167	575.833	NaN	NaN	NaN	NaN
		Duvalia velutina	NaN	NaN	NaN	762	183.167	575.833	NaN	NaN	NaN	NaN
		Pentasachme caudatum	NaN	NaN	NaN	606	148.417	456.083	NaN	NaN	NaN	NaN
		Leptadenia pyrotechnica	NaN	NaN	NaN	606	148.5	456	NaN	NaN	NaN	NaN
		Ceropegia dolichophylla	NaN	NaN	NaN	762	183.333	575.667	NaN	NaN	NaN	NaN
		Huernia keniensis	NaN	NaN	NaN	762	182.833	576.167	NaN	NaN	NaN	NaN
		Ceropegia nilotica	NaN	NaN	NaN	762	183.333	575.667	NaN	NaN	NaN	NaN
		Heterostemma oblongifolium	NaN	NaN	NaN	762	183	576	NaN	NaN	NaN	NaN
		Ceropegia longifolia	NaN	NaN	NaN	762	183.333	575.667	NaN	NaN	NaN	NaN
		Ceropegia sunhangiana	NaN	NaN	NaN	762	183.333	575.667	NaN	NaN	NaN	NaN
		Desmidorchis penicillata	NaN	NaN	NaN	606	148.75	455.75	NaN	NaN	NaN	NaN
		Desmidorchis retrospiciens	NaN	NaN	NaN	606	148.75	455.75	NaN	NaN	NaN	NaN
		Orbea sprengeri subsp. commutata	NaN	NaN	NaN	762	182.833	576.167	NaN	NaN	NaN	NaN
		Orbea wissmannii var. eremastrum	NaN	NaN	NaN	762	182.833	576.167	NaN	NaN	NaN	NaN
petA	Orbea variegata	Monolluma quadrangular	NaN	NaN	NaN	963	226.167	733.833	NaN	NaN	NaN	NaN
		Duvalia velutina	NaN	NaN	NaN	963	226.167	733.833	NaN	NaN	NaN	NaN
		Pentasachme caudatum	NaN	NaN	NaN	963	225.917	734.083	NaN	NaN	NaN	NaN
		Leptadenia pyrotechnica	NaN	NaN	NaN	963	225.75	734.25	NaN	NaN	NaN	NaN
		Ceropegia dolichophylla	NaN	NaN	NaN	963	225.667	734.333	NaN	NaN	NaN	NaN
		Huernia keniensis	NaN	NaN	NaN	963	226.167	733.833	NaN	NaN	NaN	NaN
		Ceropegia nilotica	NaN	NaN	NaN	963	225.833	734.167	NaN	NaN	NaN	NaN
		Heterostemma oblongifolium	NaN	NaN	NaN	963	226.083	733.917	NaN	NaN	NaN	NaN
		Ceropegia longifolia	NaN	NaN	NaN	963	225.667	734.333	NaN	NaN	NaN	NaN
		Ceropegia sunhangiana	NaN	NaN	NaN	963	225.667	734.333	NaN	NaN	NaN	NaN
		Desmidorchis penicillata	NaN	NaN	NaN	963	226.5	733.5	NaN	NaN	NaN	NaN
		Desmidorchis retrospiciens	NaN	NaN	NaN	963	226.5	733.5	NaN	NaN	NaN	NaN
		Orbea sprengeri subsp. commutata	NaN	NaN	NaN	963	226.167	733.833	NaN	NaN	NaN	NaN
		Orbea wissmannii var. eremastrum	NaN	NaN	NaN	963	226.167	733.833	NaN	NaN	NaN	NaN
petB	Orbea variegata	Monolluma quadrangular	NaN	NaN	NaN	648	156.667	488.333	NaN	NaN	NaN	NaN
		Duvalia velutina	NaN	NaN	NaN	648	156.667	488.333	NaN	NaN	NaN	NaN
		Pentasachme caudatum	NaN	NaN	NaN	648	156.667	488.333	NaN	NaN	NaN	NaN
		Leptadenia pyrotechnica	NaN	NaN	NaN	648	156.667	488.333	NaN	NaN	NaN	NaN
		Ceropegia dolichophylla	NaN	NaN	NaN	648	156.667	488.333	NaN	NaN	NaN	NaN
		Huernia keniensis	NaN	NaN	NaN	648	157	488	NaN	NaN	NaN	NaN
		Ceropegia nilotica	NaN	NaN	NaN	648	156.667	488.333	NaN	NaN	NaN	NaN
		Heterostemma oblongifolium	NaN	NaN	NaN	648	156.333	488.667	NaN	NaN	NaN	NaN
		Ceropegia longifolia	NaN	NaN	NaN	648	156.667	488.333	NaN	NaN	NaN	NaN
		Ceropegia sunhangiana	NaN	NaN	NaN	648	156.667	488.333	NaN	NaN	NaN	NaN
		Desmidorchis penicillata	NaN	NaN	NaN	648	156.667	488.333	NaN	NaN	NaN	NaN
		Desmidorchis retrospiciens	NaN	NaN	NaN	648	156.667	488.333	NaN	NaN	NaN	NaN
		Orbea sprengeri subsp. commutata	NaN	NaN	NaN	648	157	488	NaN	NaN	NaN	NaN
		Orbea wissmannii var. eremastrum	NaN	NaN	NaN	648	157	488	NaN	NaN	NaN	NaN
petD	Orbea variegata	Monolluma quadrangular	NaN	NaN	NaN	483	119.167	362.333	NaN	NaN	NaN	NaN
		Duvalia velutina	NaN	NaN	NaN	483	119.167	362.333	NaN	NaN	NaN	NaN
		Pentasachme caudatum	NaN	NaN	NaN	483	119.167	362.333	NaN	NaN	NaN	NaN
		Leptadenia pyrotechnica	NaN	NaN	NaN	483	119.167	362.333	NaN	NaN	NaN	NaN
		Ceropegia dolichophylla	NaN	NaN	NaN	483	119.167	362.333	NaN	NaN	NaN	NaN
		Huernia keniensis	NaN	NaN	NaN	489	120	366	NaN	NaN	NaN	NaN
		Ceropegia nilotica	NaN	NaN	NaN	483	119.167	362.333	NaN	NaN	NaN	NaN
		Heterostemma oblongifolium	NaN	NaN	NaN	483	118.5	363	NaN	NaN	NaN	NaN
		Ceropegia longifolia	NaN	NaN	NaN	483	119.167	362.333	NaN	NaN	NaN	NaN
		Ceropegia sunhangiana	NaN	NaN	NaN	483	119.167	362.333	NaN	NaN	NaN	NaN
		Desmidorchis penicillata	NaN	NaN	NaN	483	119.167	362.333	NaN	NaN	NaN	NaN
		Desmidorchis retrospiciens	NaN	NaN	NaN	483	119.167	362.333	NaN	NaN	NaN	NaN
		Orbea sprengeri subsp. commutata	NaN	NaN	NaN	489	120	366	NaN	NaN	NaN	NaN
		Orbea wissmannii var. eremastrum	NaN	NaN	NaN	489	120	366	NaN	NaN	NaN	NaN
petG	Orbea variegata	Monolluma quadrangular	NaN	NaN	NaN	114	28.1667	82.8333	NaN	NaN	NaN	NaN
		Duvalia velutina	NaN	NaN	NaN	114	28.1667	82.8333	NaN	NaN	NaN	NaN
		Pentasachme caudatum	NaN	NaN	NaN	114	28.1667	82.8333	NaN	NaN	NaN	NaN
		Leptadenia pyrotechnica	NaN	NaN	NaN	114	28.1667	82.8333	NaN	NaN	NaN	NaN
		Ceropegia dolichophylla	NaN	NaN	NaN	114	28.1667	82.8333	NaN	NaN	NaN	NaN
		Huernia keniensis	NaN	NaN	NaN	114	28.1667	82.8333	NaN	NaN	NaN	NaN
		Ceropegia nilotica	NaN	NaN	NaN	114	28.1667	82.8333	NaN	NaN	NaN	NaN
		Heterostemma oblongifolium	NaN	NaN	NaN	114	28.1667	82.8333	NaN	NaN	NaN	NaN
		Ceropegia longifolia	NaN	NaN	NaN	114	28.1667	82.8333	NaN	NaN	NaN	NaN
		Ceropegia sunhangiana	NaN	NaN	NaN	114	28.1667	82.8333	NaN	NaN	NaN	NaN
		Desmidorchis penicillata	NaN	NaN	NaN	114	28.1667	82.8333	NaN	NaN	NaN	NaN
		Desmidorchis retrospiciens	NaN	NaN	NaN	114	28.1667	82.8333	NaN	NaN	NaN	NaN
		Orbea sprengeri subsp. commutata	NaN	NaN	NaN	114	28.1667	82.8333	NaN	NaN	NaN	NaN
		Orbea wissmannii var. eremastrum	NaN	NaN	NaN	114	28.1667	82.8333	NaN	NaN	NaN	NaN
petL	Orbea variegata	Monolluma quadrangular	NaN	NaN	NaN	96	25.1667	67.8333	NaN	NaN	NaN	NaN
		Duvalia velutina	NaN	NaN	NaN	96	25.1667	67.8333	NaN	NaN	NaN	NaN
		Leptadenia pyrotechnica	NaN	NaN	NaN	96	25.1667	67.8333	NaN	NaN	NaN	NaN
		Ceropegia dolichophylla	NaN	NaN	NaN	96	25.1667	67.8333	NaN	NaN	NaN	NaN
		Huernia keniensis	NaN	NaN	NaN	96	25.1667	67.8333	NaN	NaN	NaN	NaN
		Ceropegia nilotica	NaN	NaN	NaN	96	25.1667	67.8333	NaN	NaN	NaN	NaN
		Heterostemma oblongifolium	NaN	NaN	NaN	96	24.8333	68.1667	NaN	NaN	NaN	NaN
		Ceropegia longifolia	NaN	NaN	NaN	96	25.1667	67.8333	NaN	NaN	NaN	NaN
		Ceropegia sunhangiana	NaN	NaN	NaN	96	25.1667	67.8333	NaN	NaN	NaN	NaN
		Desmidorchis penicillata	NaN	NaN	NaN	96	25.1667	67.8333	NaN	NaN	NaN	NaN
		Desmidorchis retrospiciens	NaN	NaN	NaN	96	25.1667	67.8333	NaN	NaN	NaN	NaN
		Orbea sprengeri subsp. commutata	NaN	NaN	NaN	96	25.1667	67.8333	NaN	NaN	NaN	NaN
		Orbea wissmannii var. eremastrum	NaN	NaN	NaN	96	25.1667	67.8333	NaN	NaN	NaN	NaN
petN	Orbea variegata	Monolluma quadrangular	NaN	NaN	NaN	90	20.8333	66.1667	NaN	NaN	NaN	NaN
		Duvalia velutina	NaN	NaN	NaN	90	20.8333	66.1667	NaN	NaN	NaN	NaN
		Pentasachme caudatum	NaN	NaN	NaN	90	20.8333	66.1667	NaN	NaN	NaN	NaN
		Leptadenia pyrotechnica	NaN	NaN	NaN	90	20.75	66.25	NaN	NaN	NaN	NaN
		Ceropegia dolichophylla	NaN	NaN	NaN	90	20.8333	66.1667	NaN	NaN	NaN	NaN
		Huernia keniensis	NaN	NaN	NaN	90	20.8333	66.1667	NaN	NaN	NaN	NaN
		Ceropegia nilotica	NaN	NaN	NaN	90	20.8333	66.1667	NaN	NaN	NaN	NaN
		Heterostemma oblongifolium	NaN	NaN	NaN	90	20.8333	66.1667	NaN	NaN	NaN	NaN
		Ceropegia longifolia	NaN	NaN	NaN	90	20.8333	66.1667	NaN	NaN	NaN	NaN
		Ceropegia sunhangiana	NaN	NaN	NaN	90	20.8333	66.1667	NaN	NaN	NaN	NaN
		Desmidorchis penicillata	NaN	NaN	NaN	90	20.8333	66.1667	NaN	NaN	NaN	NaN
		Desmidorchis retrospiciens	NaN	NaN	NaN	90	20.8333	66.1667	NaN	NaN	NaN	NaN
		Orbea sprengeri subsp. commutata	NaN	NaN	NaN	90	20.8333	66.1667	NaN	NaN	NaN	NaN
		Orbea wissmannii var. eremastrum	NaN	NaN	NaN	90	20.8333	66.1667	NaN	NaN	NaN	NaN
psaA	Orbea variegata	Monolluma quadrangular	NaN	NaN	NaN	2253	527.75	1722.25	NaN	NaN	NaN	NaN
		Duvalia velutina	NaN	NaN	NaN	2253	527.833	1722.17	NaN	NaN	NaN	NaN
		Pentasachme caudatum	NaN	NaN	NaN	2253	527.25	1722.75	NaN	NaN	NaN	NaN
		Leptadenia pyrotechnica	NaN	NaN	NaN	2253	528.167	1721.83	NaN	NaN	NaN	NaN
		Ceropegia dolichophylla	NaN	NaN	NaN	2253	527.833	1722.17	NaN	NaN	NaN	NaN
		Huernia keniensis	NaN	NaN	NaN	2253	528.667	1721.33	NaN	NaN	NaN	NaN
		Ceropegia nilotica	NaN	NaN	NaN	2253	527.833	1722.17	NaN	NaN	NaN	NaN
		Heterostemma oblongifolium	NaN	NaN	NaN	2253	527.75	1722.25	NaN	NaN	NaN	NaN
		Ceropegia longifolia	NaN	NaN	NaN	2253	527.833	1722.17	NaN	NaN	NaN	NaN
		Ceropegia sunhangiana	NaN	NaN	NaN	2253	527.833	1722.17	NaN	NaN	NaN	NaN
		Desmidorchis penicillata	NaN	NaN	NaN	2253	527.75	1722.25	NaN	NaN	NaN	NaN
		Desmidorchis retrospiciens	NaN	NaN	NaN	2253	527.75	1722.25	NaN	NaN	NaN	NaN
		Orbea sprengeri subsp. commutata	NaN	NaN	NaN	2253	528.167	1721.83	NaN	NaN	NaN	NaN
		Orbea wissmannii var. eremastrum	NaN	NaN	NaN	2253	528.5	1721.5	NaN	NaN	NaN	NaN
psaB	Orbea variegata	Monolluma quadrangular	NaN	NaN	NaN	2205	508.667	1693.33	NaN	NaN	NaN	NaN
		Duvalia velutina	NaN	NaN	NaN	2205	508.667	1693.33	NaN	NaN	NaN	NaN
		Pentasachme caudatum	NaN	NaN	NaN	2205	508.25	1693.75	NaN	NaN	NaN	NaN
		Leptadenia pyrotechnica	NaN	NaN	NaN	2205	508.25	1693.75	NaN	NaN	NaN	NaN
		Ceropegia dolichophylla	NaN	NaN	NaN	2205	508.667	1693.33	NaN	NaN	NaN	NaN
		Huernia keniensis	NaN	NaN	NaN	2205	508.667	1693.33	NaN	NaN	NaN	NaN
		Ceropegia nilotica	NaN	NaN	NaN	2205	508.667	1693.33	NaN	NaN	NaN	NaN
		Heterostemma oblongifolium	NaN	NaN	NaN	2205	508.083	1693.92	NaN	NaN	NaN	NaN
		Ceropegia longifolia	NaN	NaN	NaN	2205	508.667	1693.33	NaN	NaN	NaN	NaN
		Ceropegia sunhangiana	NaN	NaN	NaN	2205	508.667	1693.33	NaN	NaN	NaN	NaN
		Desmidorchis penicillata	NaN	NaN	NaN	2205	508.667	1693.33	NaN	NaN	NaN	NaN
		Desmidorchis retrospiciens	NaN	NaN	NaN	2205	508.667	1693.33	NaN	NaN	NaN	NaN
		Orbea sprengeri subsp. commutata	NaN	NaN	NaN	2205	508.667	1693.33	NaN	NaN	NaN	NaN
		Orbea wissmannii var. eremastrum	NaN	NaN	NaN	2205	508.667	1693.33	NaN	NaN	NaN	NaN
psaC	Orbea variegata	Monolluma quadrangular	NaN	NaN	NaN	246	58.3333	184.667	NaN	NaN	NaN	NaN
		Duvalia velutina	NaN	NaN	NaN	246	58.3333	184.667	NaN	NaN	NaN	NaN
		Pentasachme caudatum	NaN	NaN	NaN	246	58.6667	184.333	NaN	NaN	NaN	NaN
		Leptadenia pyrotechnica	NaN	NaN	NaN	246	58.3333	184.667	NaN	NaN	NaN	NaN
		Ceropegia dolichophylla	NaN	NaN	NaN	246	58.3333	184.667	NaN	NaN	NaN	NaN
		Huernia keniensis	NaN	NaN	NaN	246	58.3333	184.667	NaN	NaN	NaN	NaN
		Ceropegia nilotica	NaN	NaN	NaN	246	58.3333	184.667	NaN	NaN	NaN	NaN
		Heterostemma oblongifolium	NaN	NaN	NaN	246	58.3333	184.667	NaN	NaN	NaN	NaN
		Ceropegia longifolia	NaN	NaN	NaN	246	58.3333	184.667	NaN	NaN	NaN	NaN
		Ceropegia sunhangiana	NaN	NaN	NaN	246	58.3333	184.667	NaN	NaN	NaN	NaN
		Desmidorchis penicillata	NaN	NaN	NaN	246	58.3333	184.667	NaN	NaN	NaN	NaN
		Desmidorchis retrospiciens	NaN	NaN	NaN	246	58.3333	184.667	NaN	NaN	NaN	NaN
		Orbea sprengeri subsp. commutata	NaN	NaN	NaN	246	58.3333	184.667	NaN	NaN	NaN	NaN
		Orbea wissmannii var. eremastrum	NaN	NaN	NaN	246	58.3333	184.667	NaN	NaN	NaN	NaN
psaI	Orbea variegata	Monolluma quadrangular	NaN	NaN	NaN	102	24	75	NaN	NaN	NaN	NaN
		Duvalia velutina	NaN	NaN	NaN	102	24	75	NaN	NaN	NaN	NaN
		Pentasachme caudatum	NaN	NaN	NaN	102	24	75	NaN	NaN	NaN	NaN
		Leptadenia pyrotechnica	NaN	NaN	NaN	102	24	75	NaN	NaN	NaN	NaN
		Ceropegia dolichophylla	NaN	NaN	NaN	102	24	75	NaN	NaN	NaN	NaN
		Huernia keniensis	NaN	NaN	NaN	102	24	75	NaN	NaN	NaN	NaN
		Ceropegia nilotica	NaN	NaN	NaN	102	24	75	NaN	NaN	NaN	NaN
		Heterostemma oblongifolium	NaN	NaN	NaN	102	24.1667	74.8333	NaN	NaN	NaN	NaN
		Ceropegia longifolia	NaN	NaN	NaN	102	24	75	NaN	NaN	NaN	NaN
		Ceropegia sunhangiana	NaN	NaN	NaN	102	24	75	NaN	NaN	NaN	NaN
		Desmidorchis penicillata	NaN	NaN	NaN	102	24	75	NaN	NaN	NaN	NaN
		Desmidorchis retrospiciens	NaN	NaN	NaN	102	24	75	NaN	NaN	NaN	NaN
		Orbea sprengeri subsp. commutata	NaN	NaN	NaN	102	24	75	NaN	NaN	NaN	NaN
		Orbea wissmannii var. eremastrum	NaN	NaN	NaN	102	24	75	NaN	NaN	NaN	NaN
psaJ	Orbea variegata	Monolluma quadrangular	0.0129035	0	#NAME?	105	26.8333	78.1667	1	0	0.0127932	0
		Duvalia velutina	0.0129035	0	#NAME?	105	26.8333	78.1667	1	0	0.0127932	0
		Pentasachme caudatum	0.0129035	0.0382248	0.33757	105	26.8333	78.1667	1	1	0.0127932	0.0372671
		Leptadenia pyrotechnica	0.0129035	0.0382248	0.33757	105	26.8333	78.1667	1	1	0.0127932	0.0372671
		Ceropegia dolichophylla	0.0129035	0	#NAME?	105	26.8333	78.1667	1	0	0.0127932	0
		Huernia keniensis	0.0129035	0	#NAME?	105	26.8333	78.1667	1	0	0.0127932	0
		Ceropegia nilotica	NaN	NaN	NaN	105	25.9167	77.5833	NaN	NaN	NaN	NaN
		Heterostemma oblongifolium	NaN	NaN	NaN	105	25.9167	77.5833	NaN	NaN	NaN	NaN
		Ceropegia longifolia	0.0129035	0	#NAME?	105	26.8333	78.1667	1	0	0.0127932	0
		Ceropegia sunhangiana	0.0129035	0	#NAME?	105	26.8333	78.1667	1	0	0.0127932	0
		Desmidorchis penicillata	0.0129035	0	#NAME?	105	26.8333	78.1667	1	0	0.0127932	0
		Desmidorchis retrospiciens	0.0129035	0	#NAME?	105	26.8333	78.1667	1	0	0.0127932	0
		Orbea sprengeri subsp. commutata	0.0129035	0	#NAME?	105	26.8333	78.1667	1	0	0.0127932	0
		Orbea wissmannii var. eremastrum	0.0129035	0	#NAME?	105	26.8333	78.1667	1	0	0.0127932	0
psbA	Orbea variegata	Monolluma quadrangular	NaN	NaN	NaN	1062	249.333	809.667	NaN	NaN	NaN	NaN
		Duvalia velutina	NaN	NaN	NaN	1062	249.333	809.667	NaN	NaN	NaN	NaN
		Pentasachme caudatum	NaN	NaN	NaN	1062	249.667	809.333	NaN	NaN	NaN	NaN
		Leptadenia pyrotechnica	NaN	NaN	NaN	1062	249.667	809.333	NaN	NaN	NaN	NaN
		Ceropegia dolichophylla	NaN	NaN	NaN	1062	249.333	809.667	NaN	NaN	NaN	NaN
		Huernia keniensis	NaN	NaN	NaN	1062	249.667	809.333	NaN	NaN	NaN	NaN
		Ceropegia nilotica	NaN	NaN	NaN	1062	249.333	809.667	NaN	NaN	NaN	NaN
		Heterostemma oblongifolium	NaN	NaN	NaN	1062	249.667	809.333	NaN	NaN	NaN	NaN
		Ceropegia longifolia	NaN	NaN	NaN	1062	249.333	809.667	NaN	NaN	NaN	NaN
		Ceropegia sunhangiana	NaN	NaN	NaN	1062	249.333	809.667	NaN	NaN	NaN	NaN
		Desmidorchis penicillata	NaN	NaN	NaN	1062	249.333	809.667	NaN	NaN	NaN	NaN
		Desmidorchis retrospiciens	NaN	NaN	NaN	1062	249.333	809.667	NaN	NaN	NaN	NaN
		Orbea sprengeri subsp. commutata	NaN	NaN	NaN	1062	249.333	809.667	NaN	NaN	NaN	NaN
		Orbea wissmannii var. eremastrum	NaN	NaN	NaN	1062	249.333	809.667	NaN	NaN	NaN	NaN
psbB	Orbea variegata	Monolluma quadrangular	NaN	NaN	NaN	1527	363.833	1160.17	NaN	NaN	NaN	NaN
		Duvalia velutina	NaN	NaN	NaN	1527	364.333	1159.67	NaN	NaN	NaN	NaN
		Pentasachme caudatum	NaN	NaN	NaN	1527	363.917	1160.08	NaN	NaN	NaN	NaN
		Leptadenia pyrotechnica	NaN	NaN	NaN	1527	364.667	1159.33	NaN	NaN	NaN	NaN
		Ceropegia dolichophylla	NaN	NaN	NaN	1527	364.333	1159.67	NaN	NaN	NaN	NaN
		Huernia keniensis	NaN	NaN	NaN	1527	364.333	1159.67	NaN	NaN	NaN	NaN
		Ceropegia nilotica	NaN	NaN	NaN	1527	364.333	1159.67	NaN	NaN	NaN	NaN
		Heterostemma oblongifolium	NaN	NaN	NaN	1527	364.333	1159.67	NaN	NaN	NaN	NaN
		Ceropegia longifolia	NaN	NaN	NaN	1527	364.333	1159.67	NaN	NaN	NaN	NaN
		Ceropegia sunhangiana	NaN	NaN	NaN	1527	364.333	1159.67	NaN	NaN	NaN	NaN
		Desmidorchis penicillata	NaN	NaN	NaN	1527	364.333	1159.67	NaN	NaN	NaN	NaN
		Desmidorchis retrospiciens	NaN	NaN	NaN	1527	364.333	1159.67	NaN	NaN	NaN	NaN
		Orbea sprengeri subsp. commutata	NaN	NaN	NaN	1527	364	1160	NaN	NaN	NaN	NaN
		Orbea wissmannii var. eremastrum	NaN	NaN	NaN	1527	364.333	1159.67	NaN	NaN	NaN	NaN
psbC	Orbea variegata	Monolluma quadrangular	NaN	NaN	NaN	1350	331.5	1017	NaN	NaN	NaN	NaN
		Duvalia velutina	NaN	NaN	NaN	1350	331.5	1017	NaN	NaN	NaN	NaN
		Pentasachme caudatum	NaN	NaN	NaN	1422	348.167	1070.83	NaN	NaN	NaN	NaN
		Leptadenia pyrotechnica	NaN	NaN	NaN	1422	348.167	1070.83	NaN	NaN	NaN	NaN
		Ceropegia dolichophylla	NaN	NaN	NaN	1422	348.5	1070.5	NaN	NaN	NaN	NaN
		Huernia keniensis	NaN	NaN	NaN	1422	348.5	1070.5	NaN	NaN	NaN	NaN
		Ceropegia nilotica	NaN	NaN	NaN	1422	348.5	1070.5	NaN	NaN	NaN	NaN
		Heterostemma oblongifolium	NaN	NaN	NaN	1422	348.75	1070.25	NaN	NaN	NaN	NaN
		Ceropegia longifolia	NaN	NaN	NaN	1422	348.5	1070.5	NaN	NaN	NaN	NaN
		Ceropegia sunhangiana	NaN	NaN	NaN	1422	348.5	1070.5	NaN	NaN	NaN	NaN
		Desmidorchis penicillata	NaN	NaN	NaN	1422	348.5	1070.5	NaN	NaN	NaN	NaN
		Desmidorchis retrospiciens	NaN	NaN	NaN	1422	348.5	1070.5	NaN	NaN	NaN	NaN
		Orbea sprengeri subsp. commutata	NaN	NaN	NaN	1350	331.167	1017.33	NaN	NaN	NaN	NaN
		Orbea wissmannii var. eremastrum	NaN	NaN	NaN	1350	331.5	1017	NaN	NaN	NaN	NaN
psbD	Orbea variegata	Monolluma quadrangular	NaN	NaN	NaN	1062	249.167	809.833	NaN	NaN	NaN	NaN
		Duvalia velutina	NaN	NaN	NaN	1062	249.167	809.833	NaN	NaN	NaN	NaN
		Pentasachme caudatum	NaN	NaN	NaN	1062	249.167	809.833	NaN	NaN	NaN	NaN
		Leptadenia pyrotechnica	NaN	NaN	NaN	1062	249.167	809.833	NaN	NaN	NaN	NaN
		Ceropegia dolichophylla	NaN	NaN	NaN	1062	249.167	809.833	NaN	NaN	NaN	NaN
		Huernia keniensis	NaN	NaN	NaN	1062	249.167	809.833	NaN	NaN	NaN	NaN
		Ceropegia nilotica	NaN	NaN	NaN	1062	249.167	809.833	NaN	NaN	NaN	NaN
		Heterostemma oblongifolium	NaN	NaN	NaN	1062	249.417	809.583	NaN	NaN	NaN	NaN
		Ceropegia longifolia	NaN	NaN	NaN	1062	249.167	809.833	NaN	NaN	NaN	NaN
		Ceropegia sunhangiana	NaN	NaN	NaN	1062	249.167	809.833	NaN	NaN	NaN	NaN
		Desmidorchis penicillata	NaN	NaN	NaN	1062	249.167	809.833	NaN	NaN	NaN	NaN
		Desmidorchis retrospiciens	NaN	NaN	NaN	1062	249.167	809.833	NaN	NaN	NaN	NaN
		Orbea sprengeri subsp. commutata	NaN	NaN	NaN	1062	249.167	809.833	NaN	NaN	NaN	NaN
		Orbea wissmannii var. eremastrum	NaN	NaN	NaN	1062	249.167	809.833	NaN	NaN	NaN	NaN
psbE	Orbea variegata	Monolluma quadrangular	NaN	NaN	NaN	252	58.5	190.5	NaN	NaN	NaN	NaN
		Duvalia velutina	NaN	NaN	NaN	252	58.5	190.5	NaN	NaN	NaN	NaN
		Pentasachme caudatum	NaN	NaN	NaN	252	58.5	190.5	NaN	NaN	NaN	NaN
		Leptadenia pyrotechnica	NaN	NaN	NaN	252	58.5833	190.417	NaN	NaN	NaN	NaN
		Ceropegia dolichophylla	NaN	NaN	NaN	252	58.5	190.5	NaN	NaN	NaN	NaN
		Huernia keniensis	NaN	NaN	NaN	252	58.5	190.5	NaN	NaN	NaN	NaN
		Ceropegia nilotica	NaN	NaN	NaN	252	58.5	190.5	NaN	NaN	NaN	NaN
		Heterostemma oblongifolium	NaN	NaN	NaN	252	58.5	190.5	NaN	NaN	NaN	NaN
		Ceropegia longifolia	NaN	NaN	NaN	252	58.5	190.5	NaN	NaN	NaN	NaN
		Ceropegia sunhangiana	NaN	NaN	NaN	252	58.5	190.5	NaN	NaN	NaN	NaN
		Desmidorchis penicillata	NaN	NaN	NaN	252	58.5	190.5	NaN	NaN	NaN	NaN
		Desmidorchis retrospiciens	NaN	NaN	NaN	252	58.5	190.5	NaN	NaN	NaN	NaN
		Orbea sprengeri subsp. commutata	NaN	NaN	NaN	252	58.5	190.5	NaN	NaN	NaN	NaN
		Orbea wissmannii var. eremastrum	NaN	NaN	NaN	252	58.5	190.5	NaN	NaN	NaN	NaN
psbF	Orbea variegata	Duvalia velutina	NaN	NaN	NaN	120	30.5	86.5	NaN	NaN	NaN	NaN
		Pentasachme caudatum	NaN	NaN	NaN	120	30.5	86.5	NaN	NaN	NaN	NaN
		Leptadenia pyrotechnica	NaN	NaN	NaN	120	30.5	86.5	NaN	NaN	NaN	NaN
		Ceropegia dolichophylla	NaN	NaN	NaN	120	30.5	86.5	NaN	NaN	NaN	NaN
		Huernia keniensis	NaN	NaN	NaN	120	30.5	86.5	NaN	NaN	NaN	NaN
		Ceropegia nilotica	NaN	NaN	NaN	120	30.5	86.5	NaN	NaN	NaN	NaN
		Heterostemma oblongifolium	NaN	NaN	NaN	120	30.1667	86.8333	NaN	NaN	NaN	NaN
		Ceropegia longifolia	NaN	NaN	NaN	120	30.5	86.5	NaN	NaN	NaN	NaN
		Ceropegia sunhangiana	NaN	NaN	NaN	120	30.5	86.5	NaN	NaN	NaN	NaN
		Desmidorchis penicillata	NaN	NaN	NaN	120	30.5	86.5	NaN	NaN	NaN	NaN
		Desmidorchis retrospiciens	NaN	NaN	NaN	120	30.5	86.5	NaN	NaN	NaN	NaN
		Orbea sprengeri subsp. commutata	NaN	NaN	NaN	120	30.5	86.5	NaN	NaN	NaN	NaN
		Orbea wissmannii var. eremastrum	NaN	NaN	NaN	120	30.5	86.5	NaN	NaN	NaN	NaN
psbH	Orbea variegata	Monolluma quadrangular	0	0	NaN	168	42.3333	125.667	0	0	0	0
		Duvalia velutina	0	0	NaN	168	42.3333	125.667	0	0	0	0
		Pentasachme caudatum	NaN	NaN	NaN	168	41.3333	125.167	NaN	NaN	NaN	NaN
		Leptadenia pyrotechnica	2.21698	1.53231	1.44682	168	42	126	89.5833	27.4167	0.710979	0.652778
		Ceropegia dolichophylla	0.00800008	0	#NAME?	168	42.3333	125.667	1	0	0.00795756	0
		Huernia keniensis	0	0	NaN	168	42.3333	125.667	0	0	0	0
		Ceropegia nilotica	0.00800008	0	#NAME?	168	42.3333	125.667	1	0	0.00795756	0
		Heterostemma oblongifolium	0.016108	0	#NAME?	168	42.5	125.5	2	0	0.0159363	0
		Ceropegia longifolia	0.00800008	0	#NAME?	168	42.3333	125.667	1	0	0.00795756	0
		Ceropegia sunhangiana	0.00800008	0	#NAME?	168	42.3333	125.667	1	0	0.00795756	0
		Desmidorchis penicillata	0	0	NaN	168	42.3333	125.667	0	0	0	0
		Desmidorchis retrospiciens	0	0	NaN	168	42.3333	125.667	0	0	0	0
		Orbea sprengeri subsp. commutata	0	0	NaN	168	42.3333	125.667	0	0	0	0
		Orbea wissmannii var. eremastrum	0	0	NaN	168	42.3333	125.667	0	0	0	0
psbI	Orbea variegata	Monolluma quadrangular	NaN	NaN	NaN	111	26.6667	81.3333	NaN	NaN	NaN	NaN
		Duvalia velutina	NaN	NaN	NaN	111	26.6667	81.3333	NaN	NaN	NaN	NaN
		Pentasachme caudatum	NaN	NaN	NaN	111	26.6667	81.3333	NaN	NaN	NaN	NaN
		Leptadenia pyrotechnica	NaN	NaN	NaN	111	26.6667	81.3333	NaN	NaN	NaN	NaN
		Ceropegia dolichophylla	NaN	NaN	NaN	111	26.6667	81.3333	NaN	NaN	NaN	NaN
		Huernia keniensis	NaN	NaN	NaN	111	26.6667	81.3333	NaN	NaN	NaN	NaN
		Ceropegia nilotica	NaN	NaN	NaN	111	26.6667	81.3333	NaN	NaN	NaN	NaN
		Heterostemma oblongifolium	NaN	NaN	NaN	111	26.6667	81.3333	NaN	NaN	NaN	NaN
		Ceropegia longifolia	NaN	NaN	NaN	111	26.6667	81.3333	NaN	NaN	NaN	NaN
		Ceropegia sunhangiana	NaN	NaN	NaN	111	26.6667	81.3333	NaN	NaN	NaN	NaN
		Desmidorchis penicillata	NaN	NaN	NaN	111	26.6667	81.3333	NaN	NaN	NaN	NaN
		Desmidorchis retrospiciens	NaN	NaN	NaN	111	26.6667	81.3333	NaN	NaN	NaN	NaN
		Orbea sprengeri subsp. commutata	NaN	NaN	NaN	111	26.6667	81.3333	NaN	NaN	NaN	NaN
		Orbea wissmannii var. eremastrum	NaN	NaN	NaN	111	26.6667	81.3333	NaN	NaN	NaN	NaN
psbJ	Orbea variegata	Monolluma quadrangular	NaN	NaN	NaN	123	33.6667	86.3333	NaN	NaN	NaN	NaN
		Duvalia velutina	NaN	NaN	NaN	123	33.6667	86.3333	NaN	NaN	NaN	NaN
		Pentasachme caudatum	NaN	NaN	NaN	123	33.6667	86.3333	NaN	NaN	NaN	NaN
		Leptadenia pyrotechnica	NaN	NaN	NaN	123	33.6667	86.3333	NaN	NaN	NaN	NaN
		Ceropegia dolichophylla	NaN	NaN	NaN	123	33.6667	86.3333	NaN	NaN	NaN	NaN
		Huernia keniensis	NaN	NaN	NaN	123	33.6667	86.3333	NaN	NaN	NaN	NaN
		Ceropegia nilotica	NaN	NaN	NaN	123	33.6667	86.3333	NaN	NaN	NaN	NaN
		Heterostemma oblongifolium	NaN	NaN	NaN	123	33.6667	86.3333	NaN	NaN	NaN	NaN
		Ceropegia longifolia	NaN	NaN	NaN	123	33.6667	86.3333	NaN	NaN	NaN	NaN
		Ceropegia sunhangiana	NaN	NaN	NaN	123	33.6667	86.3333	NaN	NaN	NaN	NaN
		Desmidorchis penicillata	NaN	NaN	NaN	123	33.6667	86.3333	NaN	NaN	NaN	NaN
		Desmidorchis retrospiciens	NaN	NaN	NaN	123	33.6667	86.3333	NaN	NaN	NaN	NaN
		Orbea sprengeri subsp. commutata	NaN	NaN	NaN	123	33.6667	86.3333	NaN	NaN	NaN	NaN
		Orbea wissmannii var. eremastrum	NaN	NaN	NaN	123	33.6667	86.3333	NaN	NaN	NaN	NaN
psbK	Orbea variegata	Monolluma quadrangular	0	0	NaN	171	36.6667	134.333	0	0	0	0
		Duvalia velutina	0	0	NaN	171	36.6667	134.333	0	0	0	0
		Pentasachme caudatum	NaN	NaN	NaN	171	37.25	132.25	NaN	NaN	NaN	NaN
		Leptadenia pyrotechnica	0.935869	1.23512	0.757715	171	36.3333	134.667	72	22	0.534653	0.605505
		Ceropegia dolichophylla	0	0	NaN	171	36.6667	134.333	0	0	0	0
		Huernia keniensis	0	0	NaN	171	36.6667	134.333	0	0	0	0
		Ceropegia nilotica	0.00748136	0	#NAME?	171	36.6667	134.333	1	0	0.00744417	0
		Heterostemma oblongifolium	0	0	NaN	171	36.6667	134.333	0	0	0	0
		Ceropegia longifolia	0	0	NaN	171	36.6667	134.333	0	0	0	0
		Ceropegia sunhangiana	0	0	NaN	171	36.6667	134.333	0	0	0	0
		Desmidorchis penicillata	0	0	NaN	171	36.6667	134.333	0	0	0	0
		Desmidorchis retrospiciens	0	0	NaN	171	36.6667	134.333	0	0	0	0
		Orbea sprengeri subsp. commutata	0	0	NaN	171	36.6667	134.333	0	0	0	0
		Orbea wissmannii var. eremastrum	0	0	NaN	171	36.6667	134.333	0	0	0	0
psbL	Orbea variegata	Monolluma quadrangular	0	0	NaN	210	49.3333	160.667	0	0	0	0
		Duvalia velutina	0	0	NaN	210	49.3333	160.667	0	0	0	0
		Pentasachme caudatum	NaN	NaN	NaN	0	0	0	0	0	NaN	NaN
		Leptadenia pyrotechnica	NaN	NaN	NaN	0	0	0	0	0	NaN	NaN
		Ceropegia dolichophylla	0	0	NaN	210	49.3333	160.667	0	0	0	0
		Huernia keniensis	0	0	NaN	210	49.3333	160.667	0	0	0	0
		Ceropegia nilotica	0.00624353	0	#NAME?	210	49.1667	160.833	1	0	0.00621762	0
		Heterostemma oblongifolium	NaN	NaN	NaN	210	48.25	160.25	NaN	NaN	NaN	NaN
		Ceropegia longifolia	0	0	NaN	210	49.3333	160.667	0	0	0	0
		Ceropegia sunhangiana	NaN	NaN	NaN	0	0	0	0	0	NaN	NaN
		Desmidorchis penicillata	NaN	NaN	NaN	0	0	0	0	0	NaN	NaN
		Desmidorchis retrospiciens	NaN	NaN	NaN	0	0	0	0	0	NaN	NaN
		Orbea sprengeri subsp. commutata	NaN	NaN	NaN	0	0	0	0	0	NaN	NaN
		Orbea wissmannii var. eremastrum	NaN	NaN	NaN	0	0	0	0	0	NaN	NaN
psbM	Orbea variegata	Monolluma quadrangular	NaN	NaN	NaN	42	10	30.5	NaN	NaN	NaN	NaN
		Duvalia velutina	NaN	NaN	NaN	78	20.8333	55.6667	NaN	NaN	NaN	NaN
		Pentasachme caudatum	NaN	NaN	NaN	78	20.8333	55.6667	NaN	NaN	NaN	NaN
		Leptadenia pyrotechnica	NaN	NaN	NaN	78	20.8333	55.6667	NaN	NaN	NaN	NaN
		Ceropegia dolichophylla	NaN	NaN	NaN	78	20.8333	55.6667	NaN	NaN	NaN	NaN
		Huernia keniensis	NaN	NaN	NaN	78	20.8333	55.6667	NaN	NaN	NaN	NaN
		Ceropegia nilotica	NaN	NaN	NaN	78	20.8333	55.6667	NaN	NaN	NaN	NaN
		Heterostemma oblongifolium	NaN	NaN	NaN	42	10	30.5	NaN	NaN	NaN	NaN
		Ceropegia longifolia	NaN	NaN	NaN	78	20.8333	55.6667	NaN	NaN	NaN	NaN
		Ceropegia sunhangiana	NaN	NaN	NaN	78	20.8333	55.6667	NaN	NaN	NaN	NaN
		Desmidorchis penicillata	NaN	NaN	NaN	42	10	30.5	NaN	NaN	NaN	NaN
		Desmidorchis retrospiciens	NaN	NaN	NaN	42	10	30.5	NaN	NaN	NaN	NaN
		Orbea sprengeri subsp. commutata	NaN	NaN	NaN	42	10	30.5	NaN	NaN	NaN	NaN
		Orbea wissmannii var. eremastrum	NaN	NaN	NaN	42	10	30.5	NaN	NaN	NaN	NaN
psbN	Orbea variegata	Monolluma quadrangular	NaN	NaN	NaN	132	32.1667	96.8333	NaN	NaN	NaN	NaN
		Duvalia velutina	NaN	NaN	NaN	132	32.1667	96.8333	NaN	NaN	NaN	NaN
		Pentasachme caudatum	NaN	NaN	NaN	132	32.1667	96.8333	NaN	NaN	NaN	NaN
		Leptadenia pyrotechnica	NaN	NaN	NaN	132	32.1667	96.8333	NaN	NaN	NaN	NaN
		Ceropegia dolichophylla	NaN	NaN	NaN	132	32.1667	96.8333	NaN	NaN	NaN	NaN
		Huernia keniensis	NaN	NaN	NaN	132	32.1667	96.8333	NaN	NaN	NaN	NaN
		Ceropegia nilotica	NaN	NaN	NaN	132	32.1667	96.8333	NaN	NaN	NaN	NaN
		Heterostemma oblongifolium	NaN	NaN	NaN	132	32.1667	96.8333	NaN	NaN	NaN	NaN
		Ceropegia longifolia	NaN	NaN	NaN	132	32.1667	96.8333	NaN	NaN	NaN	NaN
		Ceropegia sunhangiana	NaN	NaN	NaN	132	32.1667	96.8333	NaN	NaN	NaN	NaN
		Desmidorchis penicillata	NaN	NaN	NaN	132	32.1667	96.8333	NaN	NaN	NaN	NaN
		Desmidorchis retrospiciens	NaN	NaN	NaN	132	32.1667	96.8333	NaN	NaN	NaN	NaN
		Orbea sprengeri subsp. commutata	NaN	NaN	NaN	132	32.1667	96.8333	NaN	NaN	NaN	NaN
		Orbea wissmannii var. eremastrum	NaN	NaN	NaN	132	32.1667	96.8333	NaN	NaN	NaN	NaN
psbT	Orbea variegata	Monolluma quadrangular	NaN	NaN	NaN	108	26.3333	78.6667	NaN	NaN	NaN	NaN
		Duvalia velutina	NaN	NaN	NaN	108	26.3333	78.6667	NaN	NaN	NaN	NaN
		Pentasachme caudatum	NaN	NaN	NaN	108	26.3333	78.6667	NaN	NaN	NaN	NaN
		Leptadenia pyrotechnica	NaN	NaN	NaN	108	26.3333	78.6667	NaN	NaN	NaN	NaN
		Ceropegia dolichophylla	NaN	NaN	NaN	108	26.3333	78.6667	NaN	NaN	NaN	NaN
		Huernia keniensis	NaN	NaN	NaN	108	26.3333	78.6667	NaN	NaN	NaN	NaN
		Ceropegia nilotica	NaN	NaN	NaN	108	26.3333	78.6667	NaN	NaN	NaN	NaN
		Heterostemma oblongifolium	NaN	NaN	NaN	108	26.5	78.5	NaN	NaN	NaN	NaN
		Ceropegia longifolia	NaN	NaN	NaN	108	26.3333	78.6667	NaN	NaN	NaN	NaN
		Ceropegia sunhangiana	NaN	NaN	NaN	108	26.3333	78.6667	NaN	NaN	NaN	NaN
		Desmidorchis penicillata	NaN	NaN	NaN	108	26.3333	78.6667	NaN	NaN	NaN	NaN
		Desmidorchis retrospiciens	NaN	NaN	NaN	108	26.3333	78.6667	NaN	NaN	NaN	NaN
		Orbea sprengeri subsp. commutata	NaN	NaN	NaN	108	26.3333	78.6667	NaN	NaN	NaN	NaN
		Orbea wissmannii var. eremastrum	NaN	NaN	NaN	108	26.3333	78.6667	NaN	NaN	NaN	NaN
psbZ	Orbea variegata	Monolluma quadrangular	0	0	NaN	147	35.3333	111.667	0	0	0	0
		Duvalia velutina	0	0	NaN	147	35.3333	111.667	0	0	0	0
		Pentasachme caudatum	NaN	NaN	NaN	147	35.6667	109.833	NaN	NaN	NaN	NaN
		Leptadenia pyrotechnica	0.00900912	0.0288497	0.312278	147	35.3333	111.667	1	1	0.00895522	0.0283019
		Ceropegia dolichophylla	0	0	NaN	147	35.3333	111.667	0	0	0	0
		Huernia keniensis	0	0	NaN	147	35.3333	111.667	0	0	0	0
		Ceropegia nilotica	0	0.0288497	0	147	35.3333	111.667	0	1	0	0.0283019
		Heterostemma oblongifolium	0	0.0288497	0	147	35.3333	111.667	0	1	0	0.0283019
		Ceropegia longifolia	0	0	NaN	147	35.3333	111.667	0	0	0	0
		Ceropegia sunhangiana	0	0	NaN	147	35.3333	111.667	0	0	0	0
		Desmidorchis penicillata	0	0.0288497	0	147	35.3333	111.667	0	1	0	0.0283019
		Desmidorchis retrospiciens	0	0	NaN	147	35.3333	111.667	0	0	0	0
		Orbea sprengeri subsp. commutata	0	0	NaN	147	35.3333	111.667	0	0	0	0
		Orbea wissmannii var. eremastrum	0	0	NaN	147	35.3333	111.667	0	0	0	0
rbcL	Orbea variegata	Monolluma quadrangular	0	0	NaN	1407	341	1066	0	0	0	0
		Duvalia velutina	0	0.00884966	0	1407	341	1066	0	3	0	0.00879765
		Pentasachme caudatum	0.000938453	0.0299366	0.031348	1407	340.75	1066.25	1	10	0.000937866	0.029347
		Leptadenia pyrotechnica	NaN	NaN	NaN	1407	340.25	1065.25	NaN	NaN	NaN	NaN
		Ceropegia dolichophylla	0.00187764	0.00886273	0.211858	1407	340.5	1066.5	2	3	0.00187529	0.00881057
		Huernia keniensis	0	0.0029383	0	1407	341	1066	0	1	0	0.00293255
		Ceropegia nilotica	0.00376	0.00589684	0.637629	1407	340.5	1066.5	4	2	0.00375059	0.00587372
		Heterostemma oblongifolium	0.0065919	0.0485385	0.135807	1407	340.417	1066.58	7	16	0.00656301	0.0470012
		Ceropegia longifolia	0.00187764	0.00886273	0.211858	1407	340.5	1066.5	2	3	0.00187529	0.00881057
		Ceropegia sunhangiana	0.000938527	0.00589105	0.159314	1407	340.833	1066.17	1	2	0.00093794	0.00586797
		Desmidorchis penicillata	0	0.00589394	0	1407	340.667	1066.33	0	2	0	0.00587084
		Desmidorchis retrospiciens	0	0.00589394	0	1407	340.667	1066.33	0	2	0	0.00587084
		Orbea sprengeri subsp. commutata	0.000938673	0	#NAME?	1407	341	1066	1	0	0.000938086	0
		Orbea wissmannii var. eremastrum	0.000938673	0.00588816	0.159417	1407	341	1066	1	2	0.000938086	0.0058651
rpl2	Orbea variegata	Monolluma quadrangular	0	0.00981208	0	819	205.167	613.833	0	2	0	0.00974817
		Duvalia velutina	0	0.00488999	0	819	205.167	613.833	0	1	0	0.00487409
		Pentasachme caudatum	0.0114976	0.0297806	0.386078	819	205.5	613.5	7	6	0.0114099	0.0291971
		Leptadenia pyrotechnica	0.369034	0.314259	1.1743	612	154.833	457.167	133.25	39.75	0.291469	0.256728
		Ceropegia dolichophylla	0	0.00488999	0	819	205.167	613.833	0	1	0	0.00487409
		Huernia keniensis	0.00163088	0.00488999	0.333513	819	205.167	613.833	1	1	0.00162911	0.00487409
		Ceropegia nilotica	0.00163132	0.0147546	0.110564	819	205.333	613.667	1	3	0.00162955	0.0146104
		Heterostemma oblongifolium	0.00326487	0.0147727	0.221006	819	205.083	613.917	2	3	0.00325777	0.0146282
		Ceropegia longifolia	0	0.00488999	0	819	205.167	613.833	0	1	0	0.00487409
		Ceropegia sunhangiana	0	0.00488999	0	819	205.167	613.833	0	1	0	0.00487409
		Desmidorchis penicillata	0.500841	0.528702	0.947303	816	203.833	612.167	223.667	77.3333	0.365369	0.379395
		Desmidorchis retrospiciens	0.500841	0.528702	0.947303	816	203.833	612.167	223.667	77.3333	0.365369	0.379395
		Orbea sprengeri subsp. commutata	0.00163177	0	#NAME?	819	205.5	613.5	1	0	0.00162999	0
		Orbea wissmannii var. eremastrum	0	0	NaN	819	205.167	613.833	0	0	0	0
rpl14	Orbea variegata	Monolluma quadrangular	NaN	NaN	NaN	369	87.3333	278.667	NaN	NaN	NaN	NaN
		Duvalia velutina	NaN	NaN	NaN	369	87.3333	278.667	NaN	NaN	NaN	NaN
		Pentasachme caudatum	NaN	NaN	NaN	369	87.4167	278.583	NaN	NaN	NaN	NaN
		Leptadenia pyrotechnica	NaN	NaN	NaN	369	87.5833	278.417	NaN	NaN	NaN	NaN
		Ceropegia dolichophylla	NaN	NaN	NaN	369	87.3333	278.667	NaN	NaN	NaN	NaN
		Huernia keniensis	NaN	NaN	NaN	369	87.3333	278.667	NaN	NaN	NaN	NaN
		Ceropegia nilotica	NaN	NaN	NaN	369	87.3333	278.667	NaN	NaN	NaN	NaN
		Heterostemma oblongifolium	NaN	NaN	NaN	369	87.5833	278.417	NaN	NaN	NaN	NaN
		Ceropegia longifolia	NaN	NaN	NaN	369	87.3333	278.667	NaN	NaN	NaN	NaN
		Ceropegia sunhangiana	NaN	NaN	NaN	369	87.3333	278.667	NaN	NaN	NaN	NaN
		Desmidorchis penicillata	NaN	NaN	NaN	369	87.3333	278.667	NaN	NaN	NaN	NaN
		Desmidorchis retrospiciens	NaN	NaN	NaN	369	87.3333	278.667	NaN	NaN	NaN	NaN
		Orbea sprengeri subsp. commutata	NaN	NaN	NaN	369	87.6667	278.333	NaN	NaN	NaN	NaN
		Orbea wissmannii var. eremastrum	NaN	NaN	NaN	369	87.3333	278.667	NaN	NaN	NaN	NaN
rpl16	Orbea variegata	Monolluma quadrangular	0	0	NaN	408	105.833	302.167	0	0	0	0
		Duvalia velutina	0	0	NaN	408	105.833	302.167	0	0	0	0
		Pentasachme caudatum	0.00999182	0.0488374	0.204594	408	105.75	302.25	3	5	0.00992556	0.0472813
		Leptadenia pyrotechnica	0.00999182	0.0388122	0.25744	408	105.75	302.25	3	4	0.00992556	0.0378251
		Ceropegia dolichophylla	0	0	NaN	408	105.833	302.167	0	0	0	0
		Huernia keniensis	0	0	NaN	408	105.833	302.167	0	0	0	0
		Ceropegia nilotica	0	0.00950884	0	408	105.833	302.167	0	1	0	0.00944882
		Heterostemma oblongifolium	0.00674162	0.0705217	0.0955964	402	104	298	2	7	0.00671141	0.0673077
		Ceropegia longifolia	0	0	NaN	408	105.833	302.167	0	0	0	0
		Ceropegia sunhangiana	0	0	NaN	408	105.833	302.167	0	0	0	0
		Desmidorchis penicillata	0	0	NaN	408	105.833	302.167	0	0	0	0
		Desmidorchis retrospiciens	0	0	NaN	408	105.833	302.167	0	0	0	0
		Orbea sprengeri subsp. commutata	NaN	NaN	NaN	408	105.667	300.833	NaN	NaN	NaN	NaN
		Orbea wissmannii var. eremastrum	NaN	NaN	NaN	408	105.667	300.833	NaN	NaN	NaN	NaN
rpl20	Orbea variegata	Monolluma quadrangular	NaN	NaN	NaN	387	91.6667	292.333	NaN	NaN	NaN	NaN
		Duvalia velutina	NaN	NaN	NaN	387	91.6667	292.333	NaN	NaN	NaN	NaN
		Pentasachme caudatum	NaN	NaN	NaN	387	92.3333	291.667	NaN	NaN	NaN	NaN
		Leptadenia pyrotechnica	NaN	NaN	NaN	387	91.9167	292.083	NaN	NaN	NaN	NaN
		Ceropegia dolichophylla	NaN	NaN	NaN	387	92	292	NaN	NaN	NaN	NaN
		Huernia keniensis	NaN	NaN	NaN	387	92.25	291.75	NaN	NaN	NaN	NaN
		Ceropegia nilotica	NaN	NaN	NaN	387	91.6667	292.333	NaN	NaN	NaN	NaN
		Heterostemma oblongifolium	NaN	NaN	NaN	387	92.3333	291.667	NaN	NaN	NaN	NaN
		Ceropegia longifolia	NaN	NaN	NaN	387	92	292	NaN	NaN	NaN	NaN
		Ceropegia sunhangiana	NaN	NaN	NaN	387	92	292	NaN	NaN	NaN	NaN
		Desmidorchis penicillata	NaN	NaN	NaN	387	91.5833	292.417	NaN	NaN	NaN	NaN
		Desmidorchis retrospiciens	NaN	NaN	NaN	387	91.5833	292.417	NaN	NaN	NaN	NaN
		Orbea sprengeri subsp. commutata	NaN	NaN	NaN	387	91.9167	292.083	NaN	NaN	NaN	NaN
		Orbea wissmannii var. eremastrum	NaN	NaN	NaN	387	91.5833	292.417	NaN	NaN	NaN	NaN
rpl22	Orbea variegata	Monolluma quadrangular	0.00821176	0.00943409	0.870435	474	106.667	367.333	3	1	0.00816697	0.009375
		Duvalia velutina	0.00821176	0.00943409	0.870435	474	106.667	367.333	3	1	0.00816697	0.009375
		Pentasachme caudatum	2.17919	1.74668	1.24762	456	102.667	353.333	250.5	69.5	0.708962	0.676948
		Leptadenia pyrotechnica	0.0305315	0.0689009	0.443122	474	106.333	367.667	11	7	0.0299184	0.0658307
		Ceropegia dolichophylla	0.00821176	0.00943409	0.870435	474	106.667	367.333	3	1	0.00816697	0.009375
		Huernia keniensis	0	0	NaN	474	106.667	367.333	0	0	0	0
		Ceropegia nilotica	0.0193114	0.00941928	2.0502	474	106.833	367.167	7	1	0.0190649	0.00936037
		Heterostemma oblongifolium	0.0347526	0.0640257	0.542791	474	105.917	368.083	12.5	6.5	0.0339597	0.061369
		Ceropegia longifolia	0.00821176	0.00943409	0.870435	474	106.667	367.333	3	1	0.00816697	0.009375
		Ceropegia sunhangiana	0.00821176	0.0189884	0.432463	474	106.667	367.333	3	2	0.00816697	0.01875
		Desmidorchis penicillata	0.0109616	0.00945639	1.15917	474	106.417	367.583	4	1	0.0108819	0.00939702
		Desmidorchis retrospiciens	0.0109616	0.00945639	1.15917	474	106.417	367.583	4	1	0.0108819	0.00939702
		Orbea sprengeri subsp. commutata	0.00820241	0.0190638	0.430261	474	106.25	367.75	3	2	0.00815772	0.0188235
		Orbea wissmannii var. eremastrum	0.00820989	0.0190034	0.432022	474	106.583	367.417	3	2	0.00816512	0.0187647
rpl23	Orbea variegata	Monolluma quadrangular	NaN	NaN	NaN	282	64.3333	214.667	NaN	NaN	NaN	NaN
		Duvalia velutina	NaN	NaN	NaN	282	64.3333	214.667	NaN	NaN	NaN	NaN
		Pentasachme caudatum	NaN	NaN	NaN	282	64.3333	214.667	NaN	NaN	NaN	NaN
		Leptadenia pyrotechnica	NaN	NaN	NaN	282	64.4167	214.583	NaN	NaN	NaN	NaN
		Huernia keniensis	NaN	NaN	NaN	282	64.3333	214.667	NaN	NaN	NaN	NaN
		Ceropegia nilotica	NaN	NaN	NaN	282	64.3333	214.667	NaN	NaN	NaN	NaN
		Heterostemma oblongifolium	NaN	NaN	NaN	282	64.5	214.5	NaN	NaN	NaN	NaN
		Ceropegia longifolia	NaN	NaN	NaN	282	64.3333	214.667	NaN	NaN	NaN	NaN
		Ceropegia sunhangiana	NaN	NaN	NaN	282	64.3333	214.667	NaN	NaN	NaN	NaN
		Desmidorchis penicillata	NaN	NaN	NaN	282	64.3333	214.667	NaN	NaN	NaN	NaN
		Desmidorchis retrospiciens	NaN	NaN	NaN	282	64.3333	214.667	NaN	NaN	NaN	NaN
		Orbea sprengeri subsp. commutata	NaN	NaN	NaN	282	64.3333	214.667	NaN	NaN	NaN	NaN
		Orbea wissmannii var. eremastrum	NaN	NaN	NaN	282	64.3333	214.667	NaN	NaN	NaN	NaN
rpl32	Orbea variegata	Monolluma quadrangular	NaN	NaN	NaN	159	33	123	NaN	NaN	NaN	NaN
		Duvalia velutina	NaN	NaN	NaN	159	33	123	NaN	NaN	NaN	NaN
		Pentasachme caudatum	NaN	NaN	NaN	159	33.8333	122.167	NaN	NaN	NaN	NaN
		Leptadenia pyrotechnica	NaN	NaN	NaN	159	34.1667	121.833	NaN	NaN	NaN	NaN
		Ceropegia dolichophylla	NaN	NaN	NaN	159	33	123	NaN	NaN	NaN	NaN
		Huernia keniensis	NaN	NaN	NaN	159	33	123	NaN	NaN	NaN	NaN
		Ceropegia nilotica	NaN	NaN	NaN	159	32.6667	123.333	NaN	NaN	NaN	NaN
		Heterostemma oblongifolium	NaN	NaN	NaN	159	33.75	122.25	NaN	NaN	NaN	NaN
		Ceropegia longifolia	NaN	NaN	NaN	159	33	123	NaN	NaN	NaN	NaN
		Ceropegia sunhangiana	NaN	NaN	NaN	159	33	123	NaN	NaN	NaN	NaN
		Desmidorchis penicillata	NaN	NaN	NaN	159	33	123	NaN	NaN	NaN	NaN
		Desmidorchis retrospiciens	NaN	NaN	NaN	159	33	123	NaN	NaN	NaN	NaN
		Orbea sprengeri subsp. commutata	NaN	NaN	NaN	165	34	128	NaN	NaN	NaN	NaN
		Orbea wissmannii var. eremastrum	NaN	NaN	NaN	165	34.5	127.5	NaN	NaN	NaN	NaN
rpl33	Orbea variegata	Monolluma quadrangular	0.00696061	0	#NAME?	189	44.6667	144.333	1	0	0.00692841	0
		Duvalia velutina	0	0	NaN	189	44.6667	144.333	0	0	0	0
		Pentasachme caudatum	NaN	NaN	NaN	189	43.4167	144.083	NaN	NaN	NaN	NaN
		Leptadenia pyrotechnica	NaN	NaN	NaN	189	43.1667	144.333	NaN	NaN	NaN	NaN
		Ceropegia dolichophylla	0	0.022729	0	189	44.6667	144.333	0	1	0	0.0223881
		Huernia keniensis	0	0	NaN	189	44.6667	144.333	0	0	0	0
		Ceropegia nilotica	0.00695254	0	#NAME?	189	44.5	144.5	1	0	0.00692042	0
		Heterostemma oblongifolium	0.0139864	0	#NAME?	189	44.6667	144.333	2	0	0.0138568	0
		Ceropegia longifolia	0	0.022729	0	189	44.6667	144.333	0	1	0	0.0223881
		Ceropegia sunhangiana	0	0.022729	0	189	44.6667	144.333	0	1	0	0.0223881
		Desmidorchis penicillata	0.00695254	0	#NAME?	189	44.5	144.5	1	0	0.00692042	0
		Desmidorchis retrospiciens	0.00695254	0	#NAME?	189	44.5	144.5	1	0	0.00692042	0
		Orbea sprengeri subsp. commutata	0.00694852	0.0228589	0.303974	189	44.4167	144.583	1	1	0.00691643	0.0225141
		Orbea wissmannii var. eremastrum	0.00694852	0	#NAME?	189	44.4167	144.583	1	0	0.00691643	0
rpl36	Orbea variegata	Monolluma quadrangular	NaN	NaN	NaN	114	27.3333	83.6667	NaN	NaN	NaN	NaN
		Duvalia velutina	NaN	NaN	NaN	114	27.3333	83.6667	NaN	NaN	NaN	NaN
		Pentasachme caudatum	NaN	NaN	NaN	114	27.25	83.75	NaN	NaN	NaN	NaN
		Leptadenia pyrotechnica	NaN	NaN	NaN	114	27.25	83.75	NaN	NaN	NaN	NaN
		Ceropegia dolichophylla	NaN	NaN	NaN	114	27.3333	83.6667	NaN	NaN	NaN	NaN
		Huernia keniensis	NaN	NaN	NaN	114	27.3333	83.6667	NaN	NaN	NaN	NaN
		Ceropegia nilotica	NaN	NaN	NaN	114	27.3333	83.6667	NaN	NaN	NaN	NaN
		Heterostemma oblongifolium	NaN	NaN	NaN	114	27.1667	83.8333	NaN	NaN	NaN	NaN
		Ceropegia longifolia	NaN	NaN	NaN	114	27.3333	83.6667	NaN	NaN	NaN	NaN
		Ceropegia sunhangiana	NaN	NaN	NaN	114	27.3333	83.6667	NaN	NaN	NaN	NaN
		Desmidorchis penicillata	NaN	NaN	NaN	114	27.3333	83.6667	NaN	NaN	NaN	NaN
		Desmidorchis retrospiciens	NaN	NaN	NaN	114	27.3333	83.6667	NaN	NaN	NaN	NaN
		Orbea sprengeri subsp. commutata	NaN	NaN	NaN	114	27.3333	83.6667	NaN	NaN	NaN	NaN
		Orbea wissmannii var. eremastrum	NaN	NaN	NaN	114	27.3333	83.6667	NaN	NaN	NaN	NaN
rpoA	Orbea variegata	Monolluma quadrangular	NaN	NaN	NaN	1029	223.5	802.5	NaN	NaN	NaN	NaN
		Duvalia velutina	NaN	NaN	NaN	1029	223.083	802.917	NaN	NaN	NaN	NaN
		Pentasachme caudatum	0.266143	0.254359	1.04633	1008	220.583	787.417	176.417	47.5833	0.224045	0.215716
		Leptadenia pyrotechnica	NaN	NaN	NaN	1017	221.5	794	NaN	NaN	NaN	NaN
		Ceropegia dolichophylla	NaN	NaN	NaN	1029	223.5	802.5	NaN	NaN	NaN	NaN
		Huernia keniensis	NaN	NaN	NaN	1029	223.333	802.667	NaN	NaN	NaN	NaN
		Ceropegia nilotica	NaN	NaN	NaN	1029	223.5	802.5	NaN	NaN	NaN	NaN
		Heterostemma oblongifolium	0.257362	0.259968	0.989975	1008	220	788	171.667	48.3333	0.217851	0.219697
		Ceropegia longifolia	NaN	NaN	NaN	1029	223.5	802.5	NaN	NaN	NaN	NaN
		Ceropegia sunhangiana	NaN	NaN	NaN	1029	223.5	802.5	NaN	NaN	NaN	NaN
		Desmidorchis penicillata	NaN	NaN	NaN	1029	223.833	802.167	NaN	NaN	NaN	NaN
		Desmidorchis retrospiciens	NaN	NaN	NaN	1029	223.833	802.167	NaN	NaN	NaN	NaN
		Orbea sprengeri subsp. commutata	NaN	NaN	NaN	1029	223.417	802.583	NaN	NaN	NaN	NaN
		Orbea wissmannii var. eremastrum	NaN	NaN	NaN	1029	223.417	802.583	NaN	NaN	NaN	NaN
rpoB	Orbea variegata	Monolluma quadrangular	0.00288472	0.00657538	0.438715	3195	763.75	2431.25	7	5	0.00287918	0.00654664
		Duvalia velutina	0.00247202	0.00262295	0.942457	3195	763.833	2431.17	6	2	0.00246795	0.00261837
		Pentasachme caudatum	1.73805	1.62804	1.06757	3162	756.917	2405.08	1626.08	502.917	0.676103	0.664428
		Leptadenia pyrotechnica	1.75561	1.71236	1.02526	3162	757.083	2404.92	1630.08	509.917	0.677813	0.673528
		Ceropegia dolichophylla	0.00247202	0.00393788	0.627754	3195	763.833	2431.17	6	3	0.00246795	0.00392756
		Huernia keniensis	0.00123491	0.00131062	0.942234	3195	763.667	2431.33	3	1	0.00123389	0.00130947
		Ceropegia nilotica	0.00288422	0.00657899	0.438399	3195	763.333	2431.67	7	5	0.00287868	0.00655022
		Heterostemma oblongifolium	0.437539	0.446706	0.979479	3195	761.583	2433.42	806.667	256.333	0.331495	0.336579
		Ceropegia longifolia	0.00247202	0.00393788	0.627754	3195	763.833	2431.17	6	3	0.00246795	0.00392756
		Ceropegia sunhangiana	0.00247202	0.00393788	0.627754	3195	763.833	2431.17	6	3	0.00246795	0.00392756
		Desmidorchis penicillata	0.00412415	0.00525684	0.78453	3195	763.583	2431.42	10	4	0.00411283	0.00523846
		Desmidorchis retrospiciens	0.0045375	0.00394003	1.15164	3195	763.417	2431.58	11	3	0.0045238	0.0039297
		Orbea sprengeri subsp. commutata	0.362055	0.336914	1.07462	3165	756.25	2408.75	691.75	205.25	0.287182	0.271405
		Orbea wissmannii var. eremastrum	0.361847	0.337575	1.0719	3165	756.917	2408.08	691.25	205.75	0.287054	0.271826
rpoC1	Orbea variegata	Monolluma quadrangular	2.42183	1.68678	1.43577	2004	475.25	1528.75	1101.17	318.833	0.720305	0.670875
		Duvalia velutina	2.41361	1.67688	1.43935	2004	475.25	1528.75	1100.67	318.333	0.719978	0.669823
		Pentasachme caudatum	NaN	NaN	NaN	2052	486.25	1564.25	NaN	NaN	NaN	NaN
		Leptadenia pyrotechnica	0.00770472	0.0422796	0.182233	2052	486.5	1565.5	12	20	0.00766528	0.04111
		Ceropegia dolichophylla	0.00255837	0	#NAME?	2052	485.833	1566.17	4	0	0.00255401	0
		Huernia keniensis	0.00063891	0	#NAME?	2052	486.167	1565.83	1	0	0.000638638	0
		Ceropegia nilotica	0.00255864	0	#NAME?	2052	486	1566	4	0	0.00255428	0
		Heterostemma oblongifolium	0.0102868	0.0336721	0.305499	2052	485.917	1566.08	16	16	0.0102166	0.0329275
		Ceropegia longifolia	0.00191806	0	#NAME?	2052	485.917	1566.08	3	0	0.00191561	0
		Ceropegia sunhangiana	0.00191806	0.00206079	0.930737	2052	485.917	1566.08	3	1	0.00191561	0.00205797
		Desmidorchis penicillata	0.00127809	0	#NAME?	2052	485.833	1566.17	2	0	0.001277	0
		Desmidorchis retrospiciens	0.000638774	0	#NAME?	2052	485.833	1566.17	1	0	0.000638502	0
		Orbea sprengeri subsp. commutata	2.44277	1.70189	1.43532	2004	475.25	1528.75	1102.42	319.583	0.721123	0.672453
		Orbea wissmannii var. eremastrum	2.43231	1.69404	1.43581	2004	475.083	1528.92	1101.92	319.083	0.720717	0.671637
rpoC2	Orbea variegata	Monolluma quadrangular	NaN	2.8635	NaN	4011	945.667	3065.33	2305.33	693.667	0.752066	0.733521
		Duvalia velutina	NaN	2.79191	NaN	4011	945.75	3065.25	2305.83	692.167	0.75225	0.731871
		Pentasachme caudatum	0.717163	0.740762	0.968143	4038	950.417	3087.58	1425.67	447.333	0.461742	0.470671
		Leptadenia pyrotechnica	0.373329	0.350902	1.06391	4047	951.833	3095.17	910.25	266.75	0.294088	0.280249
		Ceropegia dolichophylla	0.00289809	0.0104952	0.276135	4071	959.5	3111.5	9	10	0.0028925	0.0104221
		Huernia keniensis	0.00257552	0.00418047	0.616085	4071	959.5	3111.5	8	4	0.00257111	0.00416884
		Ceropegia nilotica	0.00257594	0.0126053	0.204353	4071	960	3111	8	12	0.00257152	0.0125
		Heterostemma oblongifolium	0.616077	0.613048	1.00494	4023	946.917	3076.08	1292.42	396.583	0.42015	0.418815
		Ceropegia longifolia	0.00257552	0.0104952	0.245401	4071	959.5	3111.5	8	10	0.00257111	0.0104221
		Ceropegia sunhangiana	0.00257552	0.0115528	0.222935	4071	959.5	3111.5	8	11	0.00257111	0.0114643
		Desmidorchis penicillata	NaN	2.83905	NaN	4011	945.917	3065.08	2304.67	693.333	0.75191	0.732975
		Desmidorchis retrospiciens	NaN	2.77869	NaN	4011	946.167	3064.83	2303.83	692.167	0.751699	0.731548
		Orbea sprengeri subsp. commutata	NaN	2.73701	NaN	4005	943.083	3061.92	2300.08	688.917	0.751191	0.730494
		Orbea wissmannii var. eremastrum	3.96811	2.27494	1.74427	3990	940.75	3049.25	2275.42	671.583	0.746222	0.713881
rps2	Orbea variegata	Monolluma quadrangular	0	0	NaN	705	164.333	540.667	0	0	0	0
		Duvalia velutina	0	0	NaN	705	164.333	540.667	0	0	0	0
		Pentasachme caudatum	0.0263144	0.0376058	0.699742	705	163.583	541.417	14	6	0.0258581	0.0366786
		Leptadenia pyrotechnica	0.0225404	0.0437852	0.514795	705	164.583	540.417	12	7	0.0222051	0.0425316
		Ceropegia dolichophylla	0.00370714	0	#NAME?	705	164.167	540.833	2	0	0.003698	0
		Huernia keniensis	NaN	NaN	NaN	705	164.5	539	NaN	NaN	NaN	NaN
		Ceropegia nilotica	0.00370371	0.0123206	0.300611	705	163.667	541.333	2	2	0.00369458	0.01222
		Heterostemma oblongifolium	0.00929956	0.0569894	0.16318	705	164	541	5	9	0.00924214	0.054878
		Ceropegia longifolia	0.00370714	0	#NAME?	705	164.167	540.833	2	0	0.003698	0
		Ceropegia sunhangiana	0.00370714	0	#NAME?	705	164.167	540.833	2	0	0.003698	0
		Desmidorchis penicillata	0	0	NaN	705	164.333	540.667	0	0	0	0
		Desmidorchis retrospiciens	0	0	NaN	705	164.333	540.667	0	0	0	0
		Orbea sprengeri subsp. commutata	0.00557019	0.0061069	0.912114	705	164.417	540.583	3	1	0.00554956	0.00608211
		Orbea wissmannii var. eremastrum	0.00370886	0.0061069	0.607323	705	164.417	540.583	2	1	0.00369971	0.00608211
rps3	Orbea variegata	Monolluma quadrangular	0.00198807	0	#NAME?	651	147.333	503.667	1	0	0.00198544	0
		Duvalia velutina	0.00198807	0	#NAME?	651	147.333	503.667	1	0	0.00198544	0
		Pentasachme caudatum	NaN	NaN	NaN	651	145.75	503.75	NaN	NaN	NaN	NaN
		Leptadenia pyrotechnica	NaN	NaN	NaN	651	145.917	503.583	NaN	NaN	NaN	NaN
		Ceropegia dolichophylla	0.00398275	0	#NAME?	651	147.5	503.5	2	0	0.00397219	0
		Huernia keniensis	0.00198709	0	#NAME?	651	147.083	503.917	1	0	0.00198446	0
		Ceropegia nilotica	0.00598109	0.0206317	0.289899	651	147.417	503.583	3	3	0.00595731	0.0203505
		Heterostemma oblongifolium	0.0190901	0.090253	0.211518	651	147	504	9.5	12.5	0.0188492	0.085034
		Ceropegia longifolia	0.00398275	0	#NAME?	651	147.5	503.5	2	0	0.00397219	0
		Ceropegia sunhangiana	0.0059791	0	#NAME?	651	147.25	503.75	3	0	0.00595533	0
		Desmidorchis penicillata	0.00198807	0	#NAME?	651	147.333	503.667	1	0	0.00198544	0
		Desmidorchis retrospiciens	0.00198807	0	#NAME?	651	147.333	503.667	1	0	0.00198544	0
		Orbea sprengeri subsp. commutata	0.0100893	0	#NAME?	645	146.083	498.917	5	0	0.0100217	0
		Orbea wissmannii var. eremastrum	0.00597712	0	#NAME?	651	147.083	503.917	3	0	0.00595337	0
rps4	Orbea variegata	Monolluma quadrangular	0.00222552	0	#NAME?	594	144	450	1	0	0.00222222	0
		Duvalia velutina	0.00445767	0	#NAME?	594	144	450	2	0	0.00444444	0
		Pentasachme caudatum	0.197617	0.160845	1.22862	588	143.333	444.667	77.25	20.75	0.173726	0.144767
		Leptadenia pyrotechnica	0.200636	0.143567	1.39751	588	143.5	444.5	78.25	18.75	0.17604	0.130662
		Ceropegia dolichophylla	0.00445767	0	#NAME?	594	144	450	2	0	0.00444444	0
		Huernia keniensis	0	0.00697679	0	594	144	450	0	1	0	0.00694444
		Ceropegia nilotica	0.00446098	0.0210787	0.211635	594	144.333	449.667	2	3	0.00444774	0.0207852
		Heterostemma oblongifolium	0.0898643	0.0874657	1.02742	594	143.333	450.667	38.1667	11.8333	0.0846893	0.0825581
		Ceropegia longifolia	0.00445767	0	#NAME?	594	144	450	2	0	0.00444444	0
		Ceropegia sunhangiana	0.00445767	0.00697679	0.638927	594	144	450	2	1	0.00444444	0.00694444
		Desmidorchis penicillata	0.00445518	0	#NAME?	594	143.75	450.25	2	0	0.00444198	0
		Desmidorchis retrospiciens	0.00445518	0	#NAME?	594	143.75	450.25	2	0	0.00444198	0
		Orbea sprengeri subsp. commutata	0.00222511	0.00698085	0.318744	594	143.917	450.083	1	1	0.00222181	0.00694847
		Orbea wissmannii var. eremastrum	0	0	NaN	594	144	450	0	0	0	0
rps7	Orbea variegata	Monolluma quadrangular	NaN	NaN	NaN	468	114.667	350.333	NaN	NaN	NaN	NaN
		Duvalia velutina	NaN	NaN	NaN	468	114.667	350.333	NaN	NaN	NaN	NaN
		Pentasachme caudatum	NaN	NaN	NaN	468	114.667	350.333	NaN	NaN	NaN	NaN
		Leptadenia pyrotechnica	NaN	NaN	NaN	468	114.917	350.083	NaN	NaN	NaN	NaN
		Ceropegia dolichophylla	NaN	NaN	NaN	468	114.667	350.333	NaN	NaN	NaN	NaN
		Huernia keniensis	NaN	NaN	NaN	468	114.667	350.333	NaN	NaN	NaN	NaN
		Ceropegia nilotica	NaN	NaN	NaN	468	114.667	350.333	NaN	NaN	NaN	NaN
		Heterostemma oblongifolium	NaN	NaN	NaN	468	114.667	350.333	NaN	NaN	NaN	NaN
		Ceropegia longifolia	NaN	NaN	NaN	468	114.667	350.333	NaN	NaN	NaN	NaN
		Ceropegia sunhangiana	NaN	NaN	NaN	468	114.917	350.083	NaN	NaN	NaN	NaN
		Desmidorchis penicillata	NaN	NaN	NaN	468	114.667	350.333	NaN	NaN	NaN	NaN
		Desmidorchis retrospiciens	NaN	NaN	NaN	468	114.667	350.333	NaN	NaN	NaN	NaN
		Orbea sprengeri subsp. commutata	NaN	NaN	NaN	468	114	351	NaN	NaN	NaN	NaN
		Orbea wissmannii var. eremastrum	NaN	NaN	NaN	468	114	351	NaN	NaN	NaN	NaN
rps8	Orbea variegata	Monolluma quadrangular	NaN	NaN	NaN	405	101.833	300.167	NaN	NaN	NaN	NaN
		Duvalia velutina	NaN	NaN	NaN	405	101.833	300.167	NaN	NaN	NaN	NaN
		Pentasachme caudatum	NaN	NaN	NaN	405	102.083	299.917	NaN	NaN	NaN	NaN
		Leptadenia pyrotechnica	NaN	NaN	NaN	405	100.833	301.167	NaN	NaN	NaN	NaN
		Ceropegia dolichophylla	NaN	NaN	NaN	405	102	300	NaN	NaN	NaN	NaN
		Huernia keniensis	NaN	NaN	NaN	405	101.833	300.167	NaN	NaN	NaN	NaN
		Ceropegia nilotica	NaN	NaN	NaN	405	102.333	299.667	NaN	NaN	NaN	NaN
		Heterostemma oblongifolium	NaN	NaN	NaN	405	100.5	301.5	NaN	NaN	NaN	NaN
		Ceropegia longifolia	NaN	NaN	NaN	405	102	300	NaN	NaN	NaN	NaN
		Ceropegia sunhangiana	NaN	NaN	NaN	405	102	300	NaN	NaN	NaN	NaN
		Desmidorchis penicillata	NaN	NaN	NaN	405	102.083	299.917	NaN	NaN	NaN	NaN
		Desmidorchis retrospiciens	NaN	NaN	NaN	405	102.083	299.917	NaN	NaN	NaN	NaN
		Orbea sprengeri subsp. commutata	NaN	NaN	NaN	405	101.833	300.167	NaN	NaN	NaN	NaN
		Orbea wissmannii var. eremastrum	NaN	NaN	NaN	405	101.833	300.167	NaN	NaN	NaN	NaN
rps11	Orbea variegata	Monolluma quadrangular	0.00868945	0	#NAME?	312	80.5	231.5	2	0	0.00863931	0
		Duvalia velutina	0.00868945	0	#NAME?	312	80.5	231.5	2	0	0.00863931	0
		Pentasachme caudatum	NaN	1.95816	NaN	312	81.6667	230.333	179.25	56.75	0.77822	0.694898
		Leptadenia pyrotechnica	2.54455	NaN	NaN	306	80.4167	225.583	163.5	60.5	0.724788	0.752332	High Sequence Divergence Value (pS>=0.75)
		Ceropegia dolichophylla	0.00870206	0.0124743	0.697599	312	80.8333	231.167	2	1	0.00865177	0.0123711
		Huernia keniensis	0.00867062	0.0126053	0.687853	312	80	232	2	1	0.00862069	0.0125
		Ceropegia nilotica	0.00868945	0	#NAME?	312	80.5	231.5	2	0	0.00863931	0
		Heterostemma oblongifolium	0.00868945	0.0382248	0.227325	312	80.5	231.5	2	3	0.00863931	0.0372671
		Ceropegia longifolia	0.00870206	0.0124743	0.697599	312	80.8333	231.167	2	1	0.00865177	0.0123711
		Ceropegia sunhangiana	0.00870206	0.0124743	0.697599	312	80.8333	231.167	2	1	0.00865177	0.0123711
		Desmidorchis penicillata	0.00868945	0	#NAME?	312	80.5	231.5	2	0	0.00863931	0
		Desmidorchis retrospiciens	0.00868945	0	#NAME?	312	80.5	231.5	2	0	0.00863931	0
		Orbea sprengeri subsp. commutata	0.517612	0.68402	0.75672	300	78	222	83	35	0.373874	0.448718
		Orbea wissmannii var. eremastrum	0.405415	0.406423	0.99752	300	78.0833	221.917	69.5	24.5	0.313181	0.313767
rps12	Orbea variegata	Monolluma quadrangular	NaN	NaN	NaN	357	95.1667	260.333	NaN	NaN	NaN	NaN
		Duvalia velutina	NaN	NaN	NaN	357	95.1667	260.333	NaN	NaN	NaN	NaN
		Ceropegia dolichophylla	NaN	NaN	NaN	357	95.1667	260.333	NaN	NaN	NaN	NaN
		Huernia keniensis	NaN	NaN	NaN	357	95.1667	260.333	NaN	NaN	NaN	NaN
		Ceropegia nilotica	NaN	NaN	NaN	357	95.1667	260.333	NaN	NaN	NaN	NaN
		Heterostemma oblongifolium	NaN	NaN	NaN	357	95.1667	260.333	NaN	NaN	NaN	NaN
		Ceropegia longifolia	NaN	NaN	NaN	357	95.1667	260.333	NaN	NaN	NaN	NaN
		Ceropegia sunhangiana	NaN	NaN	NaN	357	95.1667	260.333	NaN	NaN	NaN	NaN
		Desmidorchis penicillata	NaN	NaN	NaN	357	95.1667	260.333	NaN	NaN	NaN	NaN
		Desmidorchis retrospiciens	NaN	NaN	NaN	357	95.1667	260.333	NaN	NaN	NaN	NaN
		Orbea sprengeri subsp. commutata	NaN	NaN	NaN	357	95.3333	260.167	NaN	NaN	NaN	NaN
rps14	Orbea variegata	Monolluma quadrangular	NaN	NaN	NaN	303	69.8333	230.167	NaN	NaN	NaN	NaN
		Duvalia velutina	NaN	NaN	NaN	303	69.8333	230.167	NaN	NaN	NaN	NaN
		Pentasachme caudatum	NaN	NaN	NaN	303	69.6667	230.333	NaN	NaN	NaN	NaN
		Leptadenia pyrotechnica	NaN	NaN	NaN	303	69.6667	230.333	NaN	NaN	NaN	NaN
		Ceropegia dolichophylla	NaN	NaN	NaN	303	69.6667	230.333	NaN	NaN	NaN	NaN
		Huernia keniensis	NaN	NaN	NaN	303	69.8333	230.167	NaN	NaN	NaN	NaN
		Ceropegia nilotica	NaN	NaN	NaN	303	69.6667	230.333	NaN	NaN	NaN	NaN
		Heterostemma oblongifolium	NaN	NaN	NaN	303	69.6667	230.333	NaN	NaN	NaN	NaN
		Ceropegia longifolia	NaN	NaN	NaN	303	69.6667	230.333	NaN	NaN	NaN	NaN
		Ceropegia sunhangiana	NaN	NaN	NaN	303	69.6667	230.333	NaN	NaN	NaN	NaN
		Desmidorchis penicillata	NaN	NaN	NaN	303	69.8333	230.167	NaN	NaN	NaN	NaN
		Desmidorchis retrospiciens	NaN	NaN	NaN	303	69.8333	230.167	NaN	NaN	NaN	NaN
		Orbea sprengeri subsp. commutata	NaN	NaN	NaN	303	70	230	NaN	NaN	NaN	NaN
		Orbea wissmannii var. eremastrum	NaN	NaN	NaN	303	70.3333	229.667	NaN	NaN	NaN	NaN
rps15	Orbea variegata	Monolluma quadrangular	0.0101869	0.0167605	0.607794	258	60.3333	197.667	2	1	0.010118	0.0165746
		Duvalia velutina	0.0101869	0.0167605	0.607794	258	60.3333	197.667	2	1	0.010118	0.0165746
		Pentasachme caudatum	0.0256874	0.0883373	0.290788	258	60	198	5	5	0.0252525	0.0833333
		Leptadenia pyrotechnica	0.0256435	0.0888612	0.28858	258	59.6667	198.333	5	5	0.0252101	0.0837989
		Ceropegia dolichophylla	0.0101869	0.0339041	0.300463	258	60.3333	197.667	2	2	0.010118	0.0331492
		Huernia keniensis	0.00506759	0	#NAME?	258	60	198	1	0	0.00505051	0
		Ceropegia nilotica	0.0205053	0.0695143	0.29498	258	60.25	197.75	4	4	0.0202276	0.06639
		Heterostemma oblongifolium	NaN	NaN	NaN	258	60	196.5	NaN	NaN	NaN	NaN
		Ceropegia longifolia	0.0101869	0.0339041	0.300463	258	60.3333	197.667	2	2	0.010118	0.0331492
		Ceropegia sunhangiana	0.0152936	0.034194	0.447262	258	59.8333	198.167	3	2	0.0151388	0.0334262
		Desmidorchis penicillata	0.0153067	0.0168546	0.908157	258	60	198	3	1	0.0151515	0.0166667
		Desmidorchis retrospiciens	0.0153067	0.0168546	0.908157	258	60	198	3	1	0.0151515	0.0166667
		Orbea sprengeri subsp. commutata	0.0101696	0.0168546	0.603374	258	60	198	2	1	0.010101	0.0166667
		Orbea wissmannii var. eremastrum	0.00506759	0.0340968	0.148624	258	60	198	1	2	0.00505051	0.0333333
rps16	Orbea variegata	Monolluma quadrangular	NaN	NaN	NaN	267	66.3333	197.667	NaN	NaN	NaN	NaN
		Duvalia velutina	NaN	NaN	NaN	267	65.8333	198.167	NaN	NaN	NaN	NaN
		Pentasachme caudatum	NaN	NaN	NaN	267	65.5833	198.417	NaN	NaN	NaN	NaN
		Leptadenia pyrotechnica	NaN	NaN	NaN	267	65.5833	198.417	NaN	NaN	NaN	NaN
		Ceropegia dolichophylla	NaN	NaN	NaN	267	65.8333	198.167	NaN	NaN	NaN	NaN
		Huernia keniensis	NaN	NaN	NaN	267	65.8333	198.167	NaN	NaN	NaN	NaN
		Ceropegia nilotica	NaN	NaN	NaN	267	65.9167	198.083	NaN	NaN	NaN	NaN
		Heterostemma oblongifolium	NaN	NaN	NaN	267	64.4167	199.583	NaN	NaN	NaN	NaN
		Ceropegia longifolia	NaN	NaN	NaN	267	65.8333	198.167	NaN	NaN	NaN	NaN
		Ceropegia sunhangiana	NaN	NaN	NaN	267	65.8333	198.167	NaN	NaN	NaN	NaN
		Desmidorchis penicillata	NaN	NaN	NaN	267	66.3333	197.667	NaN	NaN	NaN	NaN
		Desmidorchis retrospiciens	NaN	NaN	NaN	267	66.3333	197.667	NaN	NaN	NaN	NaN
		Orbea sprengeri subsp. commutata	NaN	NaN	NaN	267	65.8333	198.167	NaN	NaN	NaN	NaN
		Orbea wissmannii var. eremastrum	NaN	NaN	NaN	267	65.8333	198.167	NaN	NaN	NaN	NaN
rps18	Orbea variegata	Monolluma quadrangular	0	0.0148888	0	291	67.8333	223.167	0	1	0	0.014742
		Duvalia velutina	0	0.0148888	0	291	67.8333	223.167	0	1	0	0.014742
		Pentasachme caudatum	0.0135444	0.0779923	0.173663	291	67.5	223.5	3	5	0.0134228	0.0740741
		Leptadenia pyrotechnica	0.0682566	0.173936	0.392424	279	64.4167	214.583	14	10	0.0652427	0.155239
		Ceropegia dolichophylla	0	0.0148888	0	291	67.8333	223.167	0	1	0	0.014742
		Huernia keniensis	0	0.0148888	0	291	67.8333	223.167	0	1	0	0.014742
		Ceropegia nilotica	0	0.0148888	0	291	67.8333	223.167	0	1	0	0.014742
		Heterostemma oblongifolium	0.0556482	0.183251	0.303673	279	64.5833	214.417	11.5	10.5	0.0536339	0.162581
		Ceropegia longifolia	0	0.0148888	0	291	67.8333	223.167	0	1	0	0.014742
		Ceropegia sunhangiana	0	0.0148888	0	291	67.8333	223.167	0	1	0	0.014742
		Desmidorchis penicillata	0.0044944	0.0148888	0.301864	291	67.8333	223.167	1	1	0.00448096	0.014742
		Desmidorchis retrospiciens	0.0044944	0.0148888	0.301864	291	67.8333	223.167	1	1	0.00448096	0.014742
		Orbea sprengeri subsp. commutata	NaN	NaN	NaN	291	68.0833	221.417	NaN	NaN	NaN	NaN
		Orbea wissmannii var. eremastrum	0.0923508	0.156338	0.590712	291	68.5	222.5	19.3333	9.66667	0.0868914	0.141119
rps19	Orbea variegata	Monolluma quadrangular	NaN	NaN	NaN	279	63.1667	212.833	NaN	NaN	NaN	NaN
		Duvalia velutina	NaN	NaN	NaN	279	63.1667	212.833	NaN	NaN	NaN	NaN
		Pentasachme caudatum	NaN	NaN	NaN	171	38.5833	130.917	NaN	NaN	NaN	NaN
		Ceropegia dolichophylla	NaN	NaN	NaN	279	63.1667	212.833	NaN	NaN	NaN	NaN
		Huernia keniensis	NaN	NaN	NaN	279	63.1667	212.833	NaN	NaN	NaN	NaN
		Ceropegia nilotica	NaN	NaN	NaN	279	63.1667	212.833	NaN	NaN	NaN	NaN
		Heterostemma oblongifolium	NaN	NaN	NaN	279	63.1667	212.833	NaN	NaN	NaN	NaN
		Ceropegia longifolia	NaN	NaN	NaN	279	63.1667	212.833	NaN	NaN	NaN	NaN
		Ceropegia sunhangiana	NaN	NaN	NaN	279	63.1667	212.833	NaN	NaN	NaN	NaN
		Desmidorchis penicillata	NaN	NaN	NaN	279	63.1667	212.833	NaN	NaN	NaN	NaN
		Desmidorchis retrospiciens	NaN	NaN	NaN	279	63.1667	212.833	NaN	NaN	NaN	NaN
		Orbea sprengeri subsp. commutata	NaN	NaN	NaN	279	63.1667	212.833	NaN	NaN	NaN	NaN
		Orbea wissmannii var. eremastrum	NaN	NaN	NaN	279	63.1667	212.833	NaN	NaN	NaN	NaN
ycf3	Orbea variegata	Monolluma quadrangular	NaN	NaN	NaN	507	117.167	386.833	NaN	NaN	NaN	NaN
		Duvalia velutina	NaN	NaN	NaN	507	117.167	386.833	NaN	NaN	NaN	NaN
		Pentasachme caudatum	NaN	NaN	NaN	507	117.417	386.583	NaN	NaN	NaN	NaN
		Leptadenia pyrotechnica	NaN	NaN	NaN	507	117.417	386.583	NaN	NaN	NaN	NaN
		Ceropegia dolichophylla	NaN	NaN	NaN	507	117.167	386.833	NaN	NaN	NaN	NaN
		Huernia keniensis	NaN	NaN	NaN	507	117.167	386.833	NaN	NaN	NaN	NaN
		Ceropegia nilotica	NaN	NaN	NaN	507	117.5	386.5	NaN	NaN	NaN	NaN
		Heterostemma oblongifolium	NaN	NaN	NaN	507	117.417	386.583	NaN	NaN	NaN	NaN
		Ceropegia longifolia	NaN	NaN	NaN	507	117.167	386.833	NaN	NaN	NaN	NaN
		Ceropegia sunhangiana	NaN	NaN	NaN	507	117.167	386.833	NaN	NaN	NaN	NaN
		Desmidorchis penicillata	NaN	NaN	NaN	507	117.167	386.833	NaN	NaN	NaN	NaN
		Desmidorchis retrospiciens	NaN	NaN	NaN	507	117.167	386.833	NaN	NaN	NaN	NaN
		Orbea sprengeri subsp. commutata	NaN	NaN	NaN	507	117.167	386.833	NaN	NaN	NaN	NaN
		Orbea wissmannii var. eremastrum	NaN	NaN	NaN	507	117.167	386.833	NaN	NaN	NaN	NaN
ycf4	Orbea variegata	Monolluma quadrangular	0	0.0157901	0	549	128	421	0	2	0	0.015625
		Duvalia velutina	0	0.0157901	0	549	128	421	0	2	0	0.015625
		Pentasachme caudatum	0.168123	0.210346	0.799269	531	122.667	408.333	61.5	22.5	0.150612	0.183424
		Leptadenia pyrotechnica	0.16499	0.210677	0.783142	531	122.5	408.5	60.5	22.5	0.148103	0.183673
		Ceropegia dolichophylla	0	0.0157901	0	549	128	421	0	2	0	0.015625
		Huernia keniensis	0.00475909	0.0158631	0.30001	549	127.417	421.583	2	2	0.00474402	0.0156965
		Ceropegia nilotica	0	0.0157901	0	549	128	421	0	2	0	0.015625
		Heterostemma oblongifolium	0.00476949	0.0822742	0.0579707	549	128.333	420.667	2	10	0.00475436	0.0779221
		Ceropegia longifolia	0	0.0157901	0	549	128	421	0	2	0	0.015625
		Ceropegia sunhangiana	0	0.0237958	0	549	128.083	420.917	0	3	0	0.0234223
		Desmidorchis penicillata	0.00238001	0.0157693	0.150927	549	128.167	420.833	1	2	0.00237624	0.0156047
		Desmidorchis retrospiciens	0.00238001	0.0157693	0.150927	549	128.167	420.833	1	2	0.00237624	0.0156047
		Orbea sprengeri subsp. commutata	0	0.00785347	0	549	128	421	0	1	0	0.0078125
		Orbea wissmannii var. eremastrum	0.00237907	0.00785347	0.302932	549	128	421	1	1	0.0023753	0.0078125
ycf1	Orbea variegata	Monolluma quadrangula	0.00629328	0.00496055	1.26866	5841	1213.55	4627.45	29	6
		Duvalia velutina	0.00576498	0.00456463	1.26297	5823	1208.59	4614.41	26.5	5.5
		Pentasachme caudatum	0.182793	0.19717	0.927087	1683	356.631	1326.37	215.167	61.8333
		Leptadenia pyrotechnica	0.134651	0.110129	1.22266	5391	1126.84	4264.16	525.583	115.417
		Ceropegia dolichophylla	0.00653387	0.00331718	1.96971	5820	1208.51	4611.49	30	4
		Huernia keniensis	0.00636246	0.00333059	1.91031	5781	1203.66	4577.34	29	4
		Ceropegia nilotica	0.0077285	0.00502121	1.53917	5751	1198.94	4552.06	35	6
		Heterostemma oblongifolium	0.0824997	0.0989298	0.833922	5457	1145.49	4311.51	336.833	106.167
		Ceropegia longifolia	0.00655213	0.00332325	1.9716	5805	1206.31	4598.69	30	4
		Ceropegia sunhangiana	0.00657515	0.00332871	1.97528	5787	1204.33	4582.67	30	4
		Desmidorchis penicillata	0.00520469	0.00330281	1.57584	5841	1213.76	4627.24	24	4
		Desmidorchis retrospiciens	0.00542234	0.00330281	1.64173	5841	1213.76	4627.24	25	4
		Orbea springeri subsp. Commutate	0.0170557	0.00826755	2.06297	5514	1155.42	4358.58	73.5	9.5
		Orbea wissmannii var. eremastrum	0.0149407	0.00865577	1.72609	5556	1161.98	4394.02	65	10
ycf2	Orbea variegata	Monolluma quadrangula	0.00336602	0.00134129	2.50953	6852	1492.43	5359.57	18	2
		Duvalia velutina	0.00373488	0.000668868	5.58388	6864	1495.73	5368.27	20	1
		Pentasachme caudatum	0.0251884	0.0118473	2.12608	6702	1460.47	5241.53	129.833	17.1667
		Leptadenia pyrotechnica	0.0295083	0.0116699	2.52859	6678	1453.71	5224.29	151.167	16.8333
		Ceropegia dolichophylla	0.00261904	0.00134241	1.951	6846	1491.19	5354.81	14	2
		Huernia keniensis	0.00373445	0.00200922	1.85865	6864	1495.12	5368.88	20	3
		Ceropegia nilotica	0.00261809	0.000670424	3.90513	6849	1492.26	5356.74	14	1
		Heterostemma oblongifolium	0.00694529	0.00741439	0.936732	6843	1490.95	5352.05	37	11
		Ceropegia longifolia	0.00261904	0.00134241	1.951	6846	1491.19	5354.81	14	2
		Ceropegia sunhangiana	0.00280647	0.00134241	2.09062	6846	1491.19	5354.81	15	2
		Desmidorchis penicillata	0.00336077	0.000668714	5.02572	6864	1496.08	5367.92	18	1
		Desmidorchis retrospiciens	0.00336077	0.000668714	5.02572	6864	1496.08	5367.92	18	1
		Orbea sprengeri subsp. commutata	0.00516373	0.00167969	3.07423	6834	1490.04	5343.96	27.5	2.5
		Orbea wissmannii var. eremastrum	0.00354751	0.00133857	2.65022	6864	1495.46	5368.54	19	2
